# Supplementary material for: A Network Pharmacology Approach to Understanding the Mechanisms of Action of Traditional Medicine: Bushenhuoxue Formula for Treatment of Chronic Kidney Disease
Source: PLoS One. 2014 Mar 5;9(3):e89123. doi: 10.1371/journal.pone.0089123 (PMC3943740; doi:10.1371/journal.pone.0089123)
Supplement: Table S1 — All selected genes from OMIM, GAD and GEO. (XLSX) [file pone.0089123.s003.xlsx]

## Sheet: Table S1
OMIM	GEO		GAD	Literature
	GSE7392	GSE22459	Association='yes'or'blank'
SERPINA8	TMC8	TMC8	F3	MCP1
SARS2	ITFG2	CXCR4	C1ORF122	POLR2D
LYZ	CASP1	LYL1	SELE	ADORA2A
PKHD1	CSTA	CASP1	EPHX2	AVPR1A
HOMG5	FAM26F	WIPF1	GP6	CCR1
EYA1	HLA-DPA1	CSTA	GYS1	RXRA
MFH1	GBP2	IRF1	LIPG	HIF1AN
FGA	LCK	FAM26F	IAPP	CA12
TRIGNO2	CFHR4	C20ORF103	F5	RELA
PAX2	ACTN1	HLA-DPA1	MAP4K5	CA4
BSND	MS4A4A	MMP9	CCR5	KIT
HDRS	CLU	LCK	KIAA0319L	MAPK1
ICH	GBP5	MS4A4A	PPARD	POLR2G
PTCPRN	LOC284454	GBP5	NOS3	HIF1A
BOR	BCL11A	FCGR2B	PECAM1	HGF
RRM2B	FAM49A	BCL11A	ENG	NFKBIA
VHL	C16ORF54	BTK	SLC6A13	MAPK14
TBS	RUNX3	BUB1	GPX1	TYMP
CYSRD	DUSP1	FAM49A	EDN1	NFKB1
REN	MPEG1	PVRIG	NAT8	MAOB
MVCD3	CD1D	TBC1D10C	CCL5	TGM2
FSGS4	DUSP6	C16ORF54	AGER	VTN
RET	HLA-DOB	LEF1	CTSG	TNFSF5
DCP1	THBS2	RUNX3	GCGR	NCOA1
UAQTL2	MNDA	RASSF2	CYP2C8	CA9
ATP6B1	TLR8	MPEG1	ROS1
UPK3A	CD36	CD1D	CCL11
UMOD	HLA-B	HLA-DOB	ADRB1
COX10	DTL	STAMBPL1	HSPA8
PKD1	LOC100132352	MNDA	GJB4
GLUT9	HLA-DQB1	P2RX5	CCR2
AT2R1	PTPRC	TLR8	LIPC
MCKD1	CENTA2	SERPINB9	LASS2
VPP3	FAM59B	RAD51AP1	CYP17A1
CNNM2	DPT	NUP62	PIK3R1
RHDNS1	TIMP1	DTL	THBS4
SLC4A5	KLF6	GBP1	PTGS2
RTADR	VCAN	HLA-DQB1	KCNJ11
IFNG	COP1	PTPRC	SLC7A9
BOS1	FRYL	CD28	GCKR
PKD2	EVI2B	IL1B	ERCC6
PCLN1	IGHG1	C3AR1	CYP3A5
URAT1	SERPINE1	CD1B	SELP
CA2	HLA-DRB4	SLAMF7	HLA-B
VIPAR	CLEC2B	BIC	ABCB1
SLC4A1	GRM1	TIMP1	AGT
SIX5	RHOB	VCAN	COL3A1
SCARB2	PRKCB	COP1	TGFBR2
SLC4A4	C8ORF6	ARHGAP30	PPP1R15A
NPH3	RGS2	TMEM156	CCND1
HOMG2	KIAA0146	EVI2B	ACSM3
VPS33B	ADCY7	IGHG1	TMEM60
PEOA5	NOL12	RAB37	CYB5R3
URG	FBN1	NAPSB	PPARGC1A
SLC5A2	MRC1	KLHL6	CYP2C9
PKDTS	MGST1	CLEC2B	JAG1
RHPD	ZAP70	MAP4K1	ADIPOQ
VPP2	GZMB	B2M	APOA5
	TIPARP	POU2AF1	UCP2
	SH3BP4	C11ORF21	CAPN10
	CRYGS	CD300A	APOA1
	ARHGAP9	PRKCB	P2RY12
	CRTAM	ADCY7	ITGA2
	C1S	RAB33A	F2
	NR4A2	STAT4	MPO
	CFD	IFNAR2	PDX1
	CLEC4A	MRC1	CIITA
	VASH2	CD5	PPP1R3A
	BRE	ZAP70	BLM
	CCL19	ZNF831	ANXA5
	ZEB1	VSIG1	UCP3
	C1QA	GZMB	MMP3
	AXUD1	ARHGAP9	GCLM
	HCLS1	CRTAM	ND2
	TBX18	CEP110	APOC3
	TAC1	KLHDC4	IL4
	ARL4C	GZMH	THPO
	CX3CR1	RASSF5	ENPP1
	WDR86	CLEC4A	UMOD
	RGS18	VASH2	WT1
	FCER1G	ITGAL	LAMB2
	LMOD1	LOC100130544	THBS2
	RNASE6	CCL19	VANGL1
	BTG2	C1QA	LMNA
	D4S234E	LOC652493	GSTM1
	CD86	SELPLG	INSR
	IGF1	UBASH3A	CD36
	PTGDR	MS4A1	BDKRB2
	KLRD1	FCRL3	MIF
	SFRP4	HCLS1	AQP2
	SLPI	TLR2	PKD2
	VWF	GALNT5	NPPA
	ARHGAP15	PIK3CG	PON1
	FBLIM1	ZEB2	PTGIS
	PPP1R15A	ARL4C	AGTR1
	NCF1	CX3CR1	GJA4
	CCDC80	RGS18	AKAP10
	CLEC12A	RNASE6	SPATA5L1
	LOC100132891	C5ORF29	SERPINE1
	SCML4	CD86	CX3CR1
	MGC16121	BTN3A3	GLI1
	EBF1	PTGDR	IL1RN
	MSR1	KLRD1	GP1BA
	CD74	AKNA	MMP9
	CCL3	HIST1H4J	FLJ78302
	LSP1	ARHGAP15	LDLR
	CCDC109B	CYTH4	PLA2G7
	PER1	PATL2	COL1A2
	ITGB2	BLK	ATR
	WFDC2	CCL4	F7
	GBP4	FYN	ESR1
	COL5A1	DAPP1	DACH1
	CLEC2D	SMAP2	SLC22A2
	IL27RA	TAGAP	IRS1
	PTPRCAP	NCF1	MTHFR
	C1QC	BRCA2	ALMS1
	ZNF165	CLEC12A	CETP
	TIMP2	C6ORF150	HNF1A
	KLRB1	SCML4	HLA-C
	EMILIN1	MSR1	MGP
	HLA-DRB5	TRGC2	MMP12
	PYHIN1	C1ORF38	UTS2
	PARVG	PVT1	LTA
	CD163	LOC541471	TLR4
	ZFAND5	P2RY8	PROZ
	EGR2	FCER1A	IL1A
	AFF3	LSP1	UCP1
	XAF1	CCDC109B	SELL
	C13ORF18	ARNTL2	ACE
	KLRC2	CD79A	LAMA3
	VIM	ITGB2	GNB3
	MDK	LOC283663	INS
	ANKRD12	CLEC2D	PDE4D
	FAM129A	CFTR	HMOX1
	CLEC10A	PTPRCAP	CYP11B2
	IL7R	FCRL2	GATM
	LOC389634	LOC360030	CCNH
	EGF	CCDC4	FOLH1
	LOC100128178	KLRB1	THBD
	GAB3	PYHIN1	SHROOM3
	AMICA1	PARVG	CYP2J2
	CD48	TRAC	PAX4
	SLC1A3	CD163	PTPN1
	GMFG	CCR7	NPHS2
	FLT3LG	EGR2	TNFSF4
	IGLJ3	NLRP3	SLC34A1
	GAS7	CD300LF	CRP
	LOC654433	C13ORF18	PIP5K1B
	CD3D	TARP	PLAT
	NR4A1	KLRC2	OLR1
	PSMB8	IGLV1-44	HLA-DRB1
	JMJD7	EOMES	GLO1
	MFAP4	CD8A	COMT
	MEOX1	CLEC10A	NPY
	XCL2	IL7R	HNF4A
	BCAT1	AMICA1	CPB2
	NCF1B	CD48	ALOX5
	SVEP1	PLA2G7	IFNG
	IFI44L	CD160	IL1B
	TOP2A	SLC1A3	APOE
	CXCL14	GMFG	LGALS2
	COL14A1	NNMT	IL10
	LAT2	GBP3	GCLC
	LYPD1	TMEM154	PTPN22
	40969	IGLJ3	IL6
	SGK1	ANKRD44	HLA-A
	SH2D1A	CD33	PLD2
	GADD45B	LOC100133019	DBP
	COL4A1	EP400	GSTT1
	ST8SIA4	ADAMTS12	STX1A
	GAD1	IGLV2-23	EDNRA
	PDGFRL	ADAMDEC1	PLCE1
	PCYT1B	PTAFR	PPARG
	RGS1	CLIC2	SPINK1
	LOC100133233	CD3D	RETN
	FZD1	PAG1	MMP1
	CERKL	ITGA4	TNF
	NLRC5	XCL2	WDR37
	RAPGEF3	SIRPG	BCAS3
	SLC7A11	VCAM1	MYH9
	EGR1	BIRC3	ICAM1
	PCSK5	TOP2A	BCHE
	CD247	DOCK10	PON2
	HSPD1	FCRL1	CNDP1
	ALOX5	LAT2	ALDH2
	OLFM1	TLR4	FGB
	IER2	TNFRSF17	PCSK9
	FOS	DEF6	SREBF1
	LGALS9	VSTM3	SLC26A8
	SCARA3	TRAF3IP3	TPP1
	MMP14	BTLA	AGTR2
	LUM	40969	IGF2R
	IGHM	CXCL13	KL
	PLEK	SIGLEC10	CHEK2
	YPEL3	IGLL3	WDR72
	SDCCAG8	SH2D1A	CLEC16A
	RASD1	CLEC7A	FCGR3B
	LILRB2	ST8SIA4	ITGB2
	CUGBP2	CPA3	VDR
	CD2	IL18RAP	SERPINA3
	CCL18	RGS1	PRKAG2
	SERPINH1	STAT5B	NPHP3
	BCL11B	LOC100133233	BDKRB1
	CXCL2	ADA	F12
	CXCL9	ARHGDIB	MMP2
	IL12RB1	CSF2RB	IMPDH2
	SOX4	CERKL	VEGFA
	GDF15	NLRC5	ADRB2
	GNLY	SIGLECP3	DUSP13
	SLC2A3	DOK2	LPL
	SRPX2	IRF8	CYBA
	RGS3	CD1E	PDSS2
	ATF3	CD27	ABCC8
	SLC40A1	FCGR2A	DAB2
	HBEGF	ANKRD36B	UGT2B7
	MSH5	RAP2B	CXCL16
	WDR60	RNF125	NOTCH1
	HCP5	CD247	ATXN2
	MFSD4	ALOX5	NPHS1
	CEBPD	STK4	NR3C1
	EGR3	GVIN1	PCK1
	GNA11	MGC29506	EGFR
	LOC26010	NLRC3	ERN1
	GLIPR1	FKBP11	MTP18
	FZD5	CCDC88A	EFNB2
	MMP7	AIM2	AP2M1
	AP1GBP1	INO80D	TGFB1
	DISC1	ADAM12	TFDP2
	SCARA5	IGHM	UBE2Q2
	ADH1B	PLEK	APOH
	LOC387763	IGKV4-1	TNFRSF11B
	CD3G	LOC100130100	CD14
	PTGFRN	ASPM	KIRREL
	IL16	NLRP1	ELN
	C20ORF196	LILRB2	FABP2
	ANK2	CUGBP2	GCK
	ARHGAP25	HLA-DPB2	PTGDS
	RUNX1T1	WAS	GSTP1
	MS4A6A	CD2	TNFRSF17
	CD1C	CCL18	PLCD1
	C1R	MGC16075	ABCA1
	STAT1	GPR183	CPS1
	LYZ	BCL11B	COQ2
	GPR18	FAM148A	RAGE
	IGHG3	IL12RB1	ADRB3
	DIO2	CXCL9	RRM1
	CNPY3	SAMHD1	LEP
	LOC730200	GNLY	FBN1
	CCL5	TLR10
	TMEM59	SLC2A3
	CAPN6	NELL2
	ACPP	KIAA0125
	BTN3A2	RRM2
	NUB1	KLRC3
	CD8B	INPP5D
	SERPING1	LTB
	EVI2A	HCP5
	CTHRC1	IVD
	ISG20	EGR3
	CD97	GLIPR1
	COL3A1	FCRL5
	TRIB1	MMP7
	LPAR5	LOC100128093
	CP	C17ORF60
	P2RY12	CD3G
	LOC100133484	GABRR2
	FAIM3	TBK1
	CYR61	IL16
	PYCARD	GGTA1
	IGFBP1	GPR34
	FCGR3B	CSF2RA
	LYAR	CXCR6
	C6ORF176	CTSW
	P2RY13	SAMD3
	HLA-DQA1	ARHGAP25
	NFIL3	FAM126A
	LGALS1	MS4A6A
	COL6A3	SLA2
	C1ORF162	CD1C
	MOXD1	C1R
	TNFSF13B	STAT1
	CST7	PRF1
	SOCS3	LYZ
	DNAH14	GPR18
	CCR5	IGHG3
	CTSS	CCL5
	COL1A2	HLA-E
	LST1	PHF19
	VAV1	KLRK1
	PLXNA1	P2RY10
	C8ORF4	BTN3A2
	SFRP2	CD8B
	TNC	FANCI
	COL1A1	XCL1
	ALDH1A3	MEGF11
	C5ORF27	LCP1
	STK10	FAR2
	IL23A	SP140
	CREM	DEPDC1
	TMEM71	SYTL3
	CXCL6	EVI2A
	GZMA	RAB27B
	TRD@	ISG20
	KIF20A	LPAR5
	APOLD1	RGS10
	HMHA1	CP
	IGFBP6	PLEKHO1
	CORO1A	P2RY12
	BPI	CD6
	LILRB1	TNFAIP3
	IGL@	LOC100133484
	NTN2L	PRDM1
	TFPI2	FAIM3
	ODZ3	PYCARD
	C1QB	FCN1
	JUNB	CMTM7
	BHLHB3	PSMB9
	EHF	MYO1G
	MAFF	NCF2
	AKAP10	CD96
	TMEM49	HLA-DQA1
	BHLHB2	CPXM1
	HLA-DRA	HLA-DMA
	FXYD5	C1ORF162
	RSPO3	TNFSF13B
	QPCT	CST7
	HLA-DRB1	CCR5
	ITGBL1	SLC16A6
	ZNF224	CTSS
	JUN	SLAMF1
	MFAP2	LST1
	CYP11A1	VAV1
	PDK4	FLJ32255
	NR4A3	NMU
	PRRX1	C6ORF190
	HLA-C	CSGLCA-T
	KCNJ8	SIT1
	ERRFI1	IL23A
	CCL21	IL10RA
	GUCY1A3	LAX1
	APBB1IP	TMEM71
	TLR7	PTPN22
	CCR2	LY9
	HCK	FLJ40330
	RAC2	CXCL6
	DOCK2	GZMA
	IGKC	TRD@
	FOLR2	CYSLTR1
	BMP4	CXCL10
	GPR98	HCST
	DCN	KIF20A
	APOL1	HMHA1
	P4HA1	BCL2A1
	WDR6	CORO1A
	ACSL5	CENTB1
	FYB	LILRB1
	C1ORF165	IGL@
	SLA	SELL
	NOD2	NTN2L
	CBR3	CD84
	SERPINA3	C1QB
	NA	LOC647121
	UBD	RABGAP1L
	GM2A	TRA@
	PLTP	DPEP2
	H19	HLA-DMB
	41155	TMEM49
	SELE	TRPV2
	FOSB	HLA-DRA
	MFAP5	JAK3
	GAS2L3	MGC40069
	DHRS9	MIAT
	NKG7	TYROBP
	LOC100132798	ICOS
	PCOLCE	HLA-C
	IFI16	APOBEC3G
	GPR65	CEP55
	FN1	CCL21
	MS4A7	RLTPR
	NCF4	APBB1IP
	CXCL11	TLR7
	LOC728264	CCR2
	LAPTM5	CD44
	NEFM	AIF1
	MYBL1	RAC2
	APOC1	DOCK2
	LTF	IGKC
	LCP2	FOLR2
	IGSF6	KIAA0101
	GZMK	LAMP3
	RARRES1	CYBB
	ZFP36	IGJ
	BICD1	FGD2
	CD53	TMEM149
	IGF2	ACSL5
	IL32	FYB
	ANGPTL7	KIAA0748
	KLF4	LRRC8C
	BARD1	SLA
	COL16A1	NOD2
	C3	OBFC2A
	LPCAT4	PI15
	MYO1F	SERPINA3
	HTR1B	NA
	NPDC1	CD180
	LOC285965	CCR6
	IL8	PLAC8
	HLA-DPB1	UBD
	RNF144B	CYTIP
	CFHR1	FAM78A
	ANKRD37	DOCK8
	DARC	GIT2
	GADD45G	CKAP2
	SLAMF8	GIMAP2
	SLC15A3	KIAA1199
	GPR171	LOC100133739
	CD52	IGKV1D-13
	IKZF1	TGFBR1
	NAMPT	BIN2
		IGHV4-31
		DHRS9
		NKG7
		C7ORF44
		IFI16
		GPR65
		STK17B
		MS4A7
		MELK
		NCF4
		C14ORF106
		HSPA6
		RUNX1
		CXCL11
		EVL
		IFNG
		IL21R
		CD69
		PARP8
		LAPTM5
		CIITA
		ADORA3
		APOC1
		C12ORF35
		LTF
		CD40LG
		LCP2
		RHOH
		IGSF6
		GZMK
		LY96
		RARRES1
		BICD1
		CD53
		CFP
		ELMO1
		CDCA7
		TDO2
		ITK
		FAM20B
		TRAT1
		IGLV3-19
		C3
		LY86
		FPR3
		CD37
		NLRC4
		PIK3R5
		HLA-DPB1
		CFHR1
		TNFRSF11A
		HOPX
		GPR171
		SLAMF8
		CTLA4
		CD52
		IKZF1
