# Supplementary material for: A Network Pharmacology Approach to Understanding the Mechanisms of Action of Traditional Medicine: Bushenhuoxue Formula for Treatment of Chronic Kidney Disease
Source: PLoS One. 2014 Mar 5;9(3):e89123. doi: 10.1371/journal.pone.0089123 (PMC3943740; doi:10.1371/journal.pone.0089123)
Supplement: Table S2 — CKD associated with signaling pathways. (XLSX) [file pone.0089123.s004.xlsx]

## Sheet: Sheet1
Rank	Pathway Name	Gene in pathway	Impact Factor	p-value	Target genes
1	Focal adhesion	ACTN1,BIRC3,CCND1,COL1A1,COL1A2,COL3A1,COL4A1,COL5A1,COL6A3,EGFR,FN1,FYN,HGF,IGF1,ITGA2,ITGA4,JUN,LAMA3,LAMB2,MAPK1,PARVG,PIK3CG,PIK3R1,PIK3R5,PRKCB,RAC2,THBS2,THBS4,TNC,VAV1,VEGFA,VTN,VWF	25.106	1.2486e-11	VTN,MAPK1,EGFR,FN1,JUN,PIK3R1,ACTN1,FYN,PRKCB
2	Primary immunodeficiency	ADA,BTK,CD3D,CD40LG,CD79A,CD8A,CD8B,CIITA,ICOS,IL7R,JAK3,LCK,PTPRC,ZAP70	23.809	4.5691e-11	CD40LG,BTK,LCK
3	ECM-receptor interaction	CD36,CD44,COL1A1,COL1A2,COL3A1,COL4A1,COL5A1,COL6A3,FN1,GP1BA,GP6,ITGA2,ITGA4,LAMA3,LAMB2,THBS2,THBS4,TNC,VTN,VWF	22.445	1.78709e-10	VTN,FN1
4	PPAR signaling pathway	ACSL5,ADIPOQ,APOA1,APOA5,APOC3,CD36,FABP2,LPL,MMP1,OLR1,PCK1,PLTP,PPARD,PPARG,RXRA,UCP1	17.575	2.32866e-08	RXRA,PPARG,APOA1
5	Type II diabetes mellitus	ABCC8,ADIPOQ,INS,INSR,IRS1,KCNJ11,MAPK1,PDX1,PIK3CG,PIK3R1,PIK3R5,SOCS3,TNF	17.566	2.34976e-08	MAPK1,INSR,PIK3R1
6	B cell receptor signaling pathway	BTK,CD79A,FCGR2B,FOS,INPP5D,JUN,NFKB1,NFKBIA,PIK3CG,PIK3R1,PIK3R5,PRKCB,RAC2,RELA,VAV1	16.705	5.5632e-08	NFKB1,NFKBIA,RELA,BTK,FCGR2B,FOS,JUN,PIK3R1,PRKCB
7	Adipocytokine signaling pathway	ACSL5,ADIPOQ,CD36,IRS1,LEP,NFKB1,NFKBIA,NPY,PCK1,PPARGC1A,PRKAG2,RELA,RXRA,SOCS3,TNF	16.271	8.57786e-08	RXRA,PPARG,NFKB1,NFKBIA,RELA
8	Fc epsilon RI signaling pathway	BTK,FCER1A,FCER1G,FYN,IL4,INPP5D,LCP2,MAPK1,MAPK14,PIK3CG,PIK3R1,PIK3R5,PRKCB,RAC2,TNF,VAV1	15.953	1.17982e-07	MAPK1,MAPK14,BTK,PIK3R1,FYN,PRKCB
9	Pancreatic cancer	BRCA2,CCND1,EGFR,MAPK1,NFKB1,PIK3CG,PIK3R1,PIK3R5,RAC2,RELA,STAT1,TGFB1,TGFBR1,TGFBR2,VEGFA	15.261	2.35704e-07	TGFB1,NFKB1,RELA,MAPK1,STAT1,EGFR,PIK3R1,TGFBR1
10	Small cell lung cancer	BIRC3,CCND1,COL4A1,FN1,ITGA2,LAMA3,LAMB2,NFKB1,NFKBIA,NOS3,PIK3CG,PIK3R1,PIK3R5,PTGS2,RELA,RXRA,PIK3R1	14.54	4.84484e-07	RXRA,NFKB1,NFKBIA,RELA,FN1
11	Jak-STAT signaling pathway	CCND1,CSF2RA,CSF2RB,IFNAR2,IFNG,IL10,IL10RA,IL12RB1,IL21R,IL23A,IL4,IL6,IL7R,JAK3,LEP,PIK3CG,PIK3R1,PIK3R5,SOCS3,STAT1,STAT4,STAT5B	14.42	5.46274e-07	STAT1,PIK3R1,STAT5B
12	Acute myeloid leukemia	CCND1,KIT,LEF1,MAPK1,NFKB1,PIK3CG,PIK3R1,PIK3R5,PPARD,RELA,RUNX1,RUNX1T1,STAT5B	14.095	7.56284e-07	NFKB1,RELA,MAPK1,KIT,PIK3R1,STAT5B
13	Colorectal cancer	CCND1,EGFR,FOS,FZD1,FZD5,JUN,LEF1,MAPK1,PIK3CG,PIK3R1,PIK3R5,RAC2,TGFB1,TGFBR1,TGFBR2	13.179	1.89021e-06	TGFB1,MAPK1,EGFR,FOS,JUN,PIK3R1,TGFBR1
14	Neuroactive ligand-receptor interaction	ADORA2A,ADORA3,ADRB1,ADRB2,ADRB3,AGTR2,AVPR1A,BDKRB1,BDKRB2,C3AR1,CTSG,CYSLTR1,EDNRA,F2,FPR3,GABRR2,GCGR,GRM1,GZMA,HTR1B,LEP,NR3C1,P2X5,P2RY10,P2RY13,P2RY8,PTAFR,PTGDR	12.507	3.70099e-06	AVPR1A,ADRB2,ADORA2A,NR3C1
15	Chronic myeloid leukemia	CCND1,MAPK1,NFKB1,NFKBIA,PIK3CG,PIK3R1,PIK3R5,RELA,RUNX1,STAT5B,TGFB1,TGFBR1,TGFBR2	11.271	1.27314e-05	TGFB1,NFKB1,NFKBIA,RELA,MAPK1,PIK3R1,STAT5B,TGFBR1
16	Bladder cancer	CCND1,EGFR,IL8,MAPK1,MMP1,MMP2,MMP9,TYMP,VEGFA	9.929	4.87312e-05	MAPK1,TYMP,EGFR,IL8
17	Non-small cell lung cancer	CCND1,EGFR,MAPK1,PIK3CG,PIK3R1,PIK3R5,PRKCB,RASSF5,RXRA,STK4	9.559	7.05734e-05	RXRA,MAPK1,EGFR,PIK3R1,PRKCB
18	Prostate cancer	CCND1,EGFR,GSTP1,IGF1,INS,LEF1,MAPK1,NFKB1,NFKBIA,PIK3CG,PIK3R1,PIK3R5,RELA	9.287	9.26573e-05	NFKB1,NFKBIA,RELA,MAPK1,EGFR,PIK3R1
19	MAPK signaling pathway	CD14,DUSP1,DUSP6,EGFR,FOS,GADD45B,GADD45G,HSPA6,HSPA8,IL1A,IL1B,JUN,MAP4K1,MAPK1,MAPK14,NFKB1,NR4A1,PRKCB,RAC2,RELA,STK4,TGFB1,TGFBR1,TGFBR2,TNF	8.473	0.000209057	TGFB1,NFKB1,RELA,MAPK1,MAPK14,EGFR,FOS,JUN,HSPA8,PRKCB,TGFBR1
20	Insulin signaling pathway	GYS1,INPP5D,INS,INSR,IRS1,MAPK1,PCK1,PIK3CG,PIK3R1,PIK3R5,PPARGC1A,PPP1R3A,PRKAG2,PTPN1,SOCS3,SREBF1	8.42	0.000220336	PPARG,MAPK1,INSR,PIK3R1,PTPN1
21	Calcium signaling pathway	ADCY7,ADORA2A,ADRB1,ADRB2,ADRB3,AVPR1A,BDKRB1,BDKRB2,CYSLTR1,EDNRA,EGFR,GNA11,GRM1,NOS3,P2RX5,PLCD1,PLCE1,PRKCB,PTAFR	8.343	0.000238031	AVPR1A,ADRB2,ADORA2A,EGFR,PRKCB
22	Regulation of actin cytoskeleton	ACTN1,BDKRB1,BDKRB2,CD14,EGFR,F2,FN1,INS,ITGA2,ITGA4,ITGAL,ITGB2,MAPK1,MYH9,PIK3CG,PIK3R1,PIK3R5,PIP5K1B,RAC2,VAV1,WAS	8.023	0.000327791	ITGAL,MAPK1,EGFR,FN1,PIK3R1,ACTN1
23	Maturity onset diabetes of the young	HNF1A,HNF4A,IAPP,INS,PAX4,PDX1	7.895	0.00037253	HNF4A
24	Adherens junction	ACTN1,EGFR,FYN,INSR,LEF1,MAPK1,PTPN1,RAC2,TGFBR1,TGFBR2,WAS	7.849	0.00039023	MAPK1,EGFR,INSR,ACTN1,PTPN1,FYN,TGFBR1
25	Renin-angiotensin system	ACE,AGTR2,CPA3,CTSG,REN	7.569	0.000516424	ACE
26	Renal cell carcinoma	HGF,HIF1A,JUN,MAPK1,PIK3CG,PIK3R1,PIK3R5,TGFB1,VEGFA,VHL	7.471	0.000569342	HGF,HIF1A,TGFB1,MAPK1,JUN,PIK3R1,VHL
27	VEGF signaling pathway	MAPK1,MAPK14,NOS3,PIK3CG,PIK3R1,PIK3R5,PRKCB,PTGS2,RAC2,VEGFA	6.911	0.000996842	MAPK1,TYMP,MAPK14,PIK3R1,PRKCB
28	Thyroid cancer	CCND1,LEF1,MAPK1,PPARG,RET,RXRA	6.813	0.0010996	RXRA,PPARG,MAPK1
29	Apoptosis	BIRC3,CSF2RB,IL1A,IL1B,NFKB1,NFKBIA,PIK3CG,PIK3R1,PIK3R5,RELA,TNF	6.719	0.00120808	NFKB1,NFKBIA,RELA,PIK3R1
30	mTOR signaling pathway	HIF1A,IGF1,INS,MAPK1,PIK3CG,PIK3R1,PIK3R5,VEGFA	6.614	0.00134155	MAPK1,PIK3R1
31	Epithelial cell signaling in Helicobacter pylori infection	CCL5,EGFR,HBEGF,IL8,JUN,MAPK14,NFKB1,NFKBIA,RELA	6.195	0.00204038	NFKB1,NFKBIA,RELA,MAPK14, CCL5,EGFR,JUN,IL8
32	p53 signaling pathway	ATR,CCND1,CHEK2,GADD45B,GADD45G,IGF1,RRM2,RRM2B,SERPINE1	6.092	0.00226103	SERPINE1
33	TGF-beta signaling pathway	BMP4,DCN,IFNG,MAPK1,TGFB1,TGFBR1,TGFBR2,THBS2,THBS4,TNF	5.68	0.00341284	TGFB1,MAPK1,DCN,TGFBR1
34	GnRH signaling pathway	ADCY7,EGFR,GNA11,HBEGF,JUN,MAPK1,MAPK14,MMP14,MMP2,PLD2,PRKCB	5.548	0.00389401	MAPK1,MAPK14,EGFR,JUN,PRKCB
35	Glioma	CCND1,EGFR,IGF1,MAPK1,PIK3CG,PIK3R1,PIK3R5,PRKCB	5.187	0.00559023	MAPK1,EGFR,PIK3R1,PRKCB
36	Endometrial cancer	CCND1,EGFR,LEF1,MAPK1,PIK3CG,PIK3R1,PIK3R5	5.168	0.0056985	MAPK1,EGFR,PIK3R1
37	Melanoma	CCND1,EGFR,HGF,IGF1,MAPK1,PIK3CG,PIK3R1,PIK3R5	4.659	0.0094725	EGFR,PIK3R1
