# Supplementary material for: A Network Pharmacology Approach to Understanding the Mechanisms of Action of Traditional Medicine: Bushenhuoxue Formula for Treatment of Chronic Kidney Disease
Source: PLoS One. 2014 Mar 5;9(3):e89123. doi: 10.1371/journal.pone.0089123 (PMC3943740; doi:10.1371/journal.pone.0089123)
Supplement: Table S3 — 774 molecules collected from Comprehensive Natural Products in TCM and Reaxys databases. (XLSX) [file pone.0089123.s005.xlsx]

## Sheet: Sheet1
NO	Compound	TCM
1	(-) methyl dihydrophaseate	Astragali radix
2	(-)-1α-hydroxy-9α-indolizidine	Astragali radix
3	(-)-3-oxo-α-ionyl-O-β-D-glucopyranoside	Astragali radix
4	(-)-6aR,11aR-dihydro-3-hydroxy-9,10-dimethoxy-6H-benzofuro3,2-c1-benzopyran	Astragali radix
5	(-)-liquiritigenin	Astragali radix
6	(-)-methyl tanshinonate	Salviae miltiorrhizae
7	(-)-naringenin 4',7-dimethyl ether	Astragali radix
8	(-)-neocryptotanshinone	Salviae miltiorrhizae
9	(-)-β-curcumene	Curcumae rhizome
10	(+)-(2,3,4-trimethoxyphenyl)-2,3-dihydro-7-hydroxy-4H-1-benzopyran	Astragali radix
11	(+)-3-oxo-α-ionyl-O-β-D-glucopyranoside	Astragali radix
12	(+)-catechin 3',4'-di-O-β-D-glucopyranoside	Rhei radix et rhizome
13	(+)-catechin 3'-O-β-D-glucopyranoside	Rhei radix et rhizome
14	(+)-catechin 5,3'-di-O-β-D-glucopyranoside	Rhei radix et rhizome
15	(+)-catechin 5,4'-di-O-β-D-glucopyranoside	Rhei radix et rhizome
16	(+)-catechin 6-C-β-D-glucopyranoside	Rhei radix et rhizome
17	(+)-catechin 7,3'-di-O-β-D-glucopyranoside	Rhei radix et rhizome
18	(+)-catechin 8-C-β-D-glucopyranoside	Rhei radix et rhizome
19	(+-)-chryptotanshinone	Salviae miltiorrhizae
20	(+)-ferruginol	Salviae miltiorrhizae
21	(+)-lithospermic acid	Salviae miltiorrhizae
22	(+-)-mucronulatol	Astragali radix
23	(+)-neoolivil 4-O-β-apiofuranosyl-(1-2)-β-glucopyranoside	Astragali radix
24	(+)-sugiol	Salviae miltiorrhizae
25	(1E,4E,6E)-1,7-bis(4-hydroxyphenyl)-1,4,6-heptatrien-3-one	Curcumae rhizome
26	(1S,2R,8aS)-octahydro-1,2-diacetoxyindolizine	Astragali radix
27	(20R,24S)-6-O-β-D-glucopyranosyl-25-O-β-D-glucopyranosyl-3β,6α,16β,25-tetrahydroxy-20,24-epoxycycloartane	Astragali radix
28	(20R,24S)-epoxy-9β,19-cyclolanostane-3β,6α,16β,25-tetrol 3-O-α-L-rhamnopyranosyl-(1-2)-β-D-glucopyranoside	Astragali radix
29	(20R,24S)-epoxy-9β,19-cyclolanostane-3β,6α,16β,25-tetrol 3-O-α-L-rhamnopyranosyl-(1-4)-β-D-glucopyranoside	Astragali radix
30	(20R,24S)-epoxy-9β,19-cyclolanostane-3β,6α,16β,25-tetrol 3-O-β-D-glucopyranoside	Astragali radix
31	(24R)-6α,11α,16β,24,25-pentahydroxycycloartan-3-one	Astragali radix
32	Catechin	Rhei radix et rhizome
33	(2'S)-7-hydroxy-2-(2'-hydroxypropyl)-5-methylchromone	Rhei radix et rhizome
34	Cystathionine	Astragali radix
35	(3R)-astragaluquinone	Astragali radix
36	(3S,4aS,10aS)-1,2,3,4,4a,9,10,10a-octahydro-6-hydroxy-7-isopropyl-1,1,4a-trimethyl-9-oxophenanthren-3-yl acetate	Salviae miltiorrhizae
37	(3α)-olean-12-ene-3,23-diol	Salviae miltiorrhizae
38	(3α)-urs-12-ene-3,23-diol	Salviae miltiorrhizae
39	(3β,6α,16β)-20,24-epoxy-16,25-dihydroxy-9,19-cyclolanostane-3,6-diyl bis[β-D-xylopyranoside]	Astragali radix
40	(3β,6α,16β,24R)-3-[(2,3-di-O-acetyl-β-D-xylopyranosyl)oxy]-20,24-epoxy-16,25-dihydroxy-9,19-cyclolanostan-6-yl β-D-xylopyranoside	Astragali radix
41	(3β,6α,9α,10α,16β,24E)-3,6-bis(acetyloxy)-9,10,16-trihydroxy-9,19-cyclo-9,10-secolanosta-11,24-dien-26-yl β-D-glucopyranoside	Astragali radix
42	(4S,5S)-(+)-germacrone 4,5-epoxide	Curcumae rhizome
43	(4S,6R)-2-[[(3S,10R,13R)-17-[(5R)-5-ethyl-6-methylheptan-2-yl]-10,13-dimethyl-2,3,4,7,8,9,11,12,14,15,16,17-dodecahydro-1H-cyclopenta[a]phenanthren-3-yl]oxy]-6-(hydroxymethyl)oxane-3,4,5-triol	Astragali radix, Cuscutae semen
44	(6aR,11aR)-3-hydroxy-9,10-dimethoxypterocarpan-3-O-β-D-glucoside	Astragali radix
45	(E)-1-(3,5-dihydroxyphenyl)-2-(4-hydroxyphenyl)-ethene	Rhei radix et rhizome
46	(E)-3,5-dihydroxy-4'-methoxystlibene	Rhei radix et rhizome
47	(E)-4-(3,4-dimethoxyphenyl)-but-3-en-1-yl linoleate	Curcumae rhizome
48	(E)-4-(3,4-dimethoxyphenyl)-but-3-en-1-yl oleate	Curcumae rhizome
49	(E)-4-(3',4'-dimethoxyphenyl)but-3-en-1-yl palmitate	Curcumae rhizome
50	(E)-resveratroloside	Cuscutae semen
51	(L)-alanine	Astragali radix
52	(S)-valine	Astragali radix
53	(Z)-stilbene	Rhei radix et rhizome
54	1,2-dihydrotanshinquinone	Salviae miltiorrhizae
55	1,2,3,4-tetrahydro-5-hydroxy-7-isopropyl-1,1-dimethyl-4-oxophenanthren-6-yl-palmitate	Salviae miltiorrhizae
56	1,2,5,6-Tetrahydrotanshinone	Salviae miltiorrhizae
57	1,2,6,7,8,9-hexahydro-1,6,6-trimethylfuro3,2-cnaphth2,1-eoxepine-10-12-dione	Salviae miltiorrhizae
58	1,2,6-tri-O-galloyl-β-D-glucopyranoside	Rhei radix et rhizome, Cuscutae semen
59	1,2-dihydro-1,6-dimethylfuro3,2-cnaphth2,1-eoxepine-10-12-dione	Salviae miltiorrhizae
60	1,2-di-O-galloyl-6-cinnamoyl-β-D-glucose	Rhei radix et rhizome
61	1,2-di-O-galloyl-6-O-p-coumaroyl-β-D-glucose	Rhei radix et rhizome
62	1,2-di-O-galloyl-β-D-glucopyranose	Rhei radix et rhizome
63	1,3,6-tris-O-3-nitropropanoyl-β-D-glucopyranose	Astragali radix
64	1,6-di-O-galloyl-2-O-p-coumaroyl-β-D-glucose	Rhei radix et rhizome
65	1,6-di-O-galloyl-β-D-Glc	Rhei radix et rhizome
66	11-Deoxojervin	Astragali radix
67	11-hydroxymiltiodiol	Salviae miltiorrhizae
68	12-deoxydanshenxinkun B	Salviae miltiorrhizae
69	12-hydroxy-6,7-secoabieta-8,11,13-triene-6,7-dial	Salviae miltiorrhizae
70	12-hydroxygermacrone	Curcumae rhizome
71	15,16-dihydroxy-9Z,12Z-octadecadienoic acid 2,3-dihydroxypropyl ester	Cuscutae semen
72	16-O-Oleoyl danshenxinkun A	Salviae miltiorrhizae
73	16-O-Oleoyl neocryptotanshinone	Salviae miltiorrhizae
74	1-dehydrotanshinone	Salviae miltiorrhizae
75	1-nonacosanoic acid	Cuscutae semen
76	1-O-5-oxotetrahydrofuran-3-ylacetyl-2,6-di-O-3-nitropropanoyl-β-D-glucopyranose	Astragali radix
77	1-O-5-oxotetrahydrofuran-3-ylacetyl-6-O-(3-nitropropanoyl)-β-D-glucopyranose	Astragali radix
78	1-O-galloyl-6-O-cinnamoyl-β-D-glucose	Rhei radix et rhizome
79	1-O-Galloylglycerol	Rhei radix et rhizome
80	1'-O-galloylsucrose	Rhei radix et rhizome
81	1-oxomiltinone	Salviae miltiorrhizae
82	2-(2'-hydroxypropyl)-5-methyl-7-hydroxychromone 7-O-β-D-glucopyranoside	Rhei radix et rhizome
83	2-(3',4'-dihydroxyphenyl)-5,7-dihydroxy-4H-1-benzopyran-4-one	Astragali radix
84	2',4'-dihydroxy-2,3-dimethoxychalcone	Astragali radix
85	2',4'-dihydroxy-3,4-dimethoxychalcone	Astragali radix
86	2',4'-dihydroxy-4-methoxychalcane	Astragali radix
87	2,6,6-trimethylbicyclo[3.1.1]hept-2-ene	Curcumae rhizome
88	20(R),25-epoxy-9β,19-cyclolanostane-3β,6α,16β,24(S)-tetrol (24-O-acetyl)-3-O-α-L-rhamnopyranosyl-(1-2)-(6'-O-acetyl)-β-D-glucopyranoside	Astragali radix
89	20(S),24(R)-epoxylanost-9(11)-ene-3β,6α,16β,25-tetraol	Astragali radix
90	21α-hydroxyolean-12-ene-28-oic acid 3β-4-oxo-pentopyranoside	Astragali radix
91	22-O-[β-D-glucopyranosyl-(1-2)-O-α-L-arabinopyranosyl]-3β,22β,24-trihydroxy-olean-12-ene	Astragali radix
92	2-cinnamoyl-glucose	Rhei radix et rhizome
93	2-epi-lentiginosine	Astragali radix
94	2'-hydroxy-3',4'-dimethoxyisoflavane-7-O-β-D-glucopyranoside	Astragali radix
95	Markhamioside F	Astragali radix
96	2-methyl-5-carboxymethyl-7-hydroxychromanone	Rhei radix et rhizome
97	2-methyl-5-carboxymethyl-7-hydroxychromone	Rhei radix et rhizome
98	2-O-Cinnamoyl-1-O-galloyl-β-D-glucopyranose	Rhei radix et rhizome
99	2-o-cinnamoyl-glucogallin	Rhei radix et rhizome
100	2-O-galloylsucrose	Rhei radix et rhizome
101	3-(3',4'-dihydroxyphenyl)-2(R)-lactamide	Salviae miltiorrhizae
102	3',5-dihydroxy-4'-methoxyisoflavone-7-O-β-D-glucopyranoside	Astragali radix
103	3',5'-dimethoxy-7-hydroxyisoflavone	Astragali radix
104	3,6-di-O-β-D-xylopyranosyl-25-O-β-D-glucopyranosyl-3β,6α,16β,24(S),25-pentahydroxycycloartane	Astragali radix
105	3,6-di-O-β-D-xylopyranosyl-3β,6α,16β,24(S),25-pentahydroxycycloartane	Astragali radix
106	3,7-dimethylindan-5-carboxylic acid	Curcumae rhizome
107	3,9-di-O-methylnissolin	Astragali radix
108	3-dehydrocycloasgenin C	Astragali radix
109	3'-hydroxy-4'-methoxyisoflavone-7-O-β-D-glucopyranoside	Astragali radix
110	3-hydroxy-5-methoxyphenol-2-O-β-apiofuranosyl-(1-2)-β-glucopyranoside	Astragali radix
111	3'-hydroxydaidzein	Astragali radix
112	3-hydroxymethyllenetanshiquinone	Salviae miltiorrhizae
113	3-hydroxytanshinone	Salviae miltiorrhizae
114	3-Methyl-6-methoxy-1,8-dihydroxy-anthrachinon-1-glucosid	Rhei radix et rhizome
115	3-nitropropyl β-D-cellobioside	Astragali radix
116	3-O-[O-(α-L-rhamnopyranosyl)-(1-2)-O-(β-D-glucopyranosyl)-(1-2)-(β-glucuronopyranosyl)]-3β,22β,24-trihydroxyolean-12-ene	Astragali radix
117	3-O-[O-(α-L-rhamnopyranosyl)-(1-2)-O-(β-D-xylopyranosyl)-(1-2)-(β-glucuronopyranosyl)]-3β,22β,24-trihydroxyolean-12-ene	Astragali radix
118	3-O-[O-(β-D-glucopyranosyl)-(1-2)-(β-glucuronopyranosyl)]-3β,22β,24-trihydroxyolean-12-ene	Astragali radix
119	3-O-[O-(β-D-xylopyranosyl)-(1-2)-(β-glucuronopyranosyl)]-3β,22β,24-trihydroxyolean-12-ene	Astragali radix
120	3-O-[α-L-arabinopyranosyl-(1-2)-O-3,4-diacetoxy-α-L-arabinopyranosyl]-6-O-β-D-glucopyranosyl-3β,6α,16β,24(S),25-pentahydroxycycloartane	Astragali radix
121	3-O-[α-L-arabinopyranosyl-(1-2)-O-3-acetoxy-α-L-arabinopyranosyl]-6-O-β-D-glucopyranosyl-3β,6α,16β,24(S),25-pentahydroxycycloartane	Astragali radix
122	3-O-[α-L-arabinopyranosyl-(1-2)-O-3-acetoxy-α-L-arabinopyranosyl]-6-O-β-D-glucopyranosyl-3β,6α,16β,25-tetrahydroxy-20(R),24(S)-epoxycycloartane	Astragali radix
123	3-O-[α-L-arabinopyranosyl-(1-2)-β-D-xylanopyranosyl]-6-O-β-D-glucopyranosyl-3β,6α,16β,24α-tetrahydroxy-20(R),25-epoxycycloartane	Astragali radix
124	3-O-[α-L-arabinopyranosyl-(1-2)-β-D-xylopyranosyl]-16-O-hydroxyacetoxy-23-O-acetoxy-3β,6α,16β,23a,25-pentahydroxy-20(R),24(S)-epoxycycloartane	Astragali radix
125	3-O-[α-L-arabinopyranosyl-(1-2)-β-D-xylopyranosyl]-25-O-β-D-glucopyranosyl-3β,6α,16β,23a,25-pentahydroxy-20(R),24(S)-epoxycycloartane	Astragali radix
126	3-O-[α-L-arabinopyranosyl-(1-2)-β-D-xylopyranosyl]-25-O-β-D-glucopyranosyl-3β,6α,16β,25-tetrahydroxy-20(R),24(S)-epoxycycloartane	Astragali radix
127	3-O-[α-L-arabinopyranosyl-(1-2)-β-D-xylopyranosyl]-3β,6α,16β,23a,25-pentahydroxy-20(R),24(S)-epoxycycloartane	Astragali radix
128	3-O-[α-L-arabinopyranosyl-(1-2)-β-D-xylopyranosyl]-3β,6α,16β,24α-tetrahydroxy-20(R),25-epoxycycloartane	Astragali radix
129	3-O-[α-L-arabinopyranosyl-(1-2)-β-D-xylopyranosyl]-3β,6α,23a,25-tetrahydroxy-16β,24;20(R),24(S)-diepoxycycloartane	Astragali radix
130	3-O-[α-L-rhamnopyranosyl-(1-2)-O-α-L-arabinopyranosyl-(1-2)-O-β-D-xylopyranosyl]-6-O-β-D-glucopyranosyl-3β,6α,16β,24(S),25-pentahydroxycycloartane	Astragali radix
131	3-O-[α-L-rhamnopyranosyl-(1-2)-O-α-L-arabinopyranosyl-(1-2)-O-β-D-xylopyranosyl]-6-O-β-D-glucopyranosyl-3β,6α,16β,24α-tetrahydroxy-20(R),25-epoxycycloartane	Astragali radix
132	3-O-[α-L-rhamnopyranosyl-(1-2)-α-L-arabinopyranosyl-(1-2)-β-D-xylopyranosyl]-6-O-β-D-xylopyranosyl-3β,6α,16β,24(S),25-pentahydroxycycloartane	Astragali radix
133	3-O-[α-L-rhamnopyranosyl-(1-2)-β-D-glucopyranosyl]-25-O-β-D-glucopyranosyl-20(R),24(S)-epoxy-3β,6α,16β,25-tetrahydroxycycloartane	Astragali radix
134	3-O-[α-L-rhamnopyranosyl-(1-2)-β-D-glucuronopyranosyl]-22-O-β-D-apiofuranosyl-soyasapogenol B	Astragali radix
135	3-O-[α-L-rhamnopyranosyl-(1-2)-β-D-xylopyranosyl]-6-O-β-D-glucopyranosyl-24-O-α-(4'-O-acetyl)-L-arabinopyranosyl-16-O-acetyl-3β,6α,16β,24(S),25-pentahydroxycycloartane	Astragali radix
136	3-O-[α-L-rhamnopyranosyl-(1-2)-β-D-xylopyranosyl]-6-O-β-D-glucopyranosyl-24-O-α-L-arabinopyranosyl-16-O-acetyl-3β,6α,16β,24(S),25-pentahydroxycycloartane	Astragali radix
137	3-O-[β-D-glucopyranosyl(1-2)-β-D-xylopyranosyl]-6-O-β-D-xylopyranosyl cycloastragenol	Astragali radix
138	3-O-[β-D-glucuronopyranosyl-(1-2)-β-D-xylopyranosyl]-25-O-β-D-glucopyranosyl-3β,6α,16β,24(S),25-pentahydroxy-cycloartane	Astragali radix
139	3-O-{[β-D-Xylopyranosyl-(1-3)-α-L-rhamnopyranosyl-(1-6)][β-D-apiofuranosyl-(1-2)]}-β-D-galactopyranosyl kaempferol	Astragali radix
140	3-O-5'''-O-feruloyl-β-D-apiofuranosyl(1'''2'')-β-D-glucopyranosylrhamnocitrin	Astragali radix
141	3-O-5'''-O-p-coumaroyl-β-D-apiofuranosyl-(1'''2'')-β-D-glucopyranosylrhamnocitrin	Astragali radix
142	3-O-galloyl-(-)-epicatechin	Cuscutae semen, Rhei radix et rhizome
143	3-O-galloylepicatechin-(4β-6)-3-O-galloylepicatechin-(4β-6)-3-O-galloylepicatechin	Rhei radix et rhizome
144	3-O-galloylepicatechin-(4β-6)-3-O-galloylepicatechin-(4β-8)-3-O-galloylepicatechin	Rhei radix et rhizome
145	3-O-galloylepicatechin-(4β-6)-3-O-galloylepicatechin-(4β-8)-catechin	Rhei radix et rhizome
146	3-O-galloylepicatechin-(4β-8)-3-O-galloylepicatechin-(4β-6)-catechin	Rhei radix et rhizome
147	3-O-galloylepicatechin-(4β-8)-3-O-galloylepicatechin-(4β-8)-catechin	Rhei radix et rhizome
148	3-O-galloyl-epicatechin-(4β-8)-catechin	Rhei radix et rhizome
149	3-oxo-2-(5'-β-D-glucopyranosyloxy-2'-z-pentenyl)cyclopentane-1-acetic acid methyl ester	Astragali radix
150	3-O-α-L-rhamnopyranosyl(1-2)-β-D-galactopyranosyl(1-2)-6-O-methyl-β-D-glucuronopyranosyl-soyasapogenol B 22-O-β-D-glucopyranoside	Astragali radix
151	3-O-α-L-rhamnopyranosyl(12)-β-D-galactopyranosyl(12)-β-D-glucuronopyranosyl complogenin	Astragali radix
152	3-O-α-L-rhamnopyranosyl(12)-β-D-galactopyranosyl(12)-β-D-glucuronopyranosyl complogenin methyl ester	Astragali radix
153	3-O-α-L-rhamnopyranosyl-(1-2)-β-D-glucopyranosyl-(1-2)-β-D-glucuronopyranosyl-21-epi-kudzusapogenol A	Astragali radix
154	3-O-α-L-rhamnopyranosyl-(1-2)-β-D-glucopyranosyl-(1-2)-β-D-glucuronopyranosyl-22-O-α-L-arabinopyranosyl-21-epi-kudzusapogenol A	Astragali radix
155	3-O-α-L-rhamnopyranosyl-(1-2)-β-D-glucopyranosyl-(1-2)-β-D-glucuronopyranosyl-22-O-β-D-glucopyranosyl-21-epi-kudzusapogenol A	Astragali radix
156	3-O-α-L-rhamnopyranosyl(1-2)-β-D-xylopyranosyl(1-2)-6-O-methyl-β-D-glucuronopyranosyl-soyasapogenol B 22-O-β-D-glucopyranoside	Astragali radix
157	3-O-α-L-rhamnopyranosyl(12)-β-D-xylopyranosyl(12)-β-D-glucuronopyranosyl 3β,22β,24-trihydroxy-11-oxoolean-12-ene methyl ester	Astragali radix
158	3-O-α-L-rhamnopyranosyl-(1-2)-β-D-xylopyranosyl-(1-2)-β-D-glucuronopyranosyl-22-O-β-D-glucopyranosyl-21-epi-kudzusapogenol A	Astragali radix
159	3-O-β-D-apiofuranosyl(12)-β-D-glucopyranosyl kaempferol 4'-O-β-D-glucopyranoside	Astragali radix
160	3-O-β-D-apiofuranosyl(12)-β-D-glucopyranosyl rhamnocitrin 4'-O-β-D-glucopyranoside	Astragali radix
161	3-O-β-D-glucopyranosyl(1-2)-β-D-xylopyranosyl-3β,6α,16β,24S,25-pentahydroxycycloartane	Astragali radix
162	3-O-β-D-glucopyranosyl-4-O-(3'''-O-dihydrophaseoyl-β-D-glucopyranosyl)rhamnocitrin	Astragali radix
163	3-O-β-D-xylopyranosyl-24,25-di-O-β-D-glucopyranosyl-3β,6α,16β,24(S),25-pentahydroxy-cycloartane	Astragali radix
164	3-O-β-D-xylopyranosyl-25-O-β-D-glucopyranosyl-3β,6α,16β,24(S),25-pentahydroxy-cycloartane	Astragali radix
165	3-O-β-D-xylopyranosyl-6,25-di-O-β-D-glucopyranosyl-3β,6α,16β,24(S),25-pentahydroxycycloartane	Astragali radix
166	3α-hydroxytanshinone IIA	Salviae miltiorrhizae
167	3β,21α-dihydroxyolean-12-ene-28-oic acid	Astragali radix
168	3β,22β,24-Trihydroxyolean-12-en-19-on	Astragali radix
169	3β,6α,16β-trihydroxy-9β,19-cyclolanost-24-ene 3β,16β-diglucopyranoside	Astragali radix
170	3β,6α,16β-trihydroxy-9β,19-cyclolanost-24-oxo-25-ene 3β,16β-diglucopyranoside	Astragali radix
171	3β-3-hydroxylup-20(29)-en-28-oic acid	Astragali radix
172	3β-O-[O-4-oxo-pentopyranosyl-(1-2)-β-D-glucopyranosyl]-21α-hydroxyolean-12-ene-28-oic acid	Astragali radix
173	4-(1-hydroxy-5-methylnaphthalen-2-yl)-2-methyl-4-oxobutyl acetate	Salviae miltiorrhizae
174	4-(4'-hydroxyphenyl)-2-butanone 4'-O-β-D-(2,6-di-O-galloyl)glucopyranoside	Cuscutae semen, Rhei radix et rhizome
175	4-(4'-hydroxyphenyl)-2-butanone 4'-O-β-D-(2-O-galloyl-6-O-cinnamoyl)glucopyranoside	Cuscutae semen, Rhei radix et rhizome
176	4-(4'-hydroxyphenyl)-2-butanone 4'-O-β-D-(2-O-galloyl-6-O-p-coumaroyl)glucopyranoside	Rhei radix et rhizome
177	4-(4'-hydroxyphenyl)-2-butanone 4'-O-β-D-(6-O-galloyl-2-O-cinnamoyl)glucopyranoside	Cuscutae semen, Rhei radix et rhizome
178	4-(4'-Hydroxyphenyl)butan-2-one 4'-O-β-D-glucopyranoside	Cuscutae semen, Rhei radix et rhizome
179	Isotanshinone I	Salviae miltiorrhizae
180	4-amino-butyric acid	Astragali radix
181	4-Epicurdione	Curcumae rhizome
182	4-hydroxy-trans-cinnamic acid	Astragali radix
183	4-Methylenemiltirone	Salviae miltiorrhizae
184	Tamarixin	Astragali radix
185	5-(methoxymethyl)-1H-pyrrole-2-carbaldehyde	Salviae miltiorrhizae
186	5,7,3',4'-tetrahydroxy-3-methoxyflavone	Astragali radix
187	5-Carboxy-7-hydroxy-2-methyl-benzopyran-γ-one	Rhei radix et rhizome
188	5'-hydroxyisomucronulatol 2',5'-di-O-glucoside	Astragali radix
189	6-(hydroxymethyl)-1,6-dimethyl-8,9-dihydro-7H-naphtho[1,2-g][1]benzofuran-10,11-dione	Salviae miltiorrhizae
190	6,3'-dihydroxy-4'-methoxyflavanone	Astragali radix
191	6'',6'''-di-O-((E)-feruloyl)spinosin	Cuscutae semen
192	6,7,8,9-tetrahydro-1,6,6-trimethylfuronaphth2,1-eoxepine-10,12-dione	Salviae miltiorrhizae
193	6'''-feruloylspinosin	Cuscutae semen
194	6-mono-O-galloyl glucose	Rhei radix et rhizome
195	6-O-3-nitropropanoyl-D-glucopyranose	Astragali radix
196	6''-O-acetyl-7-(β-D-glucopyranosyloxy)-3-(4-methoxyphenyl)chromen-4-one	Astragali radix
197	6''-O-feruloylspinosin	Cuscutae semen
198	6-O-galloylsucrose	Rhei radix et rhizome
199	6-O-α-L-rhamnopyranosyl-16,24-di-O-β-D-glucopyranosyl-3β,6α,16β,24(S),25-pentahydroxy-cycloartane	Astragali radix
200	6-O-α-L-rhamnopyranosyl-16,25-di-O-β-D-glucopyranosyl-3β,6α,16β,24(S),25-pentahydroxy-cycloartane	Astragali radix
201	6-O-β-D-glucopyranosyl-3β,6α,16β,24(S),25-pentahydroxycycloartane	Astragali radix
202	6-O-β-D-glucopyranosyl-3β,6α,16β,24α-tetrahydroxy-20(R),25-epoxycycloartane	Astragali radix
203	6-O-β-D-xylopyranosyl-3β,6α,16β,24α-tetrahydroxy-20(R),25-epoxycycloartane	Astragali radix
204	6'''-p-coumaroylspinosin	Cuscutae semen
205	6'''-p-hydroxybenzoylspinosin	Cuscutae semen
206	7,8-dihydro-7-hydroxyconiferyl alcohol 4-O-β-apiofuranosyl-(1-2)-β-glucopyranoside	Astragali radix
207	7-Hydroxy-2,5-dimethyl-4-chromon	Rhei radix et rhizome
208	7-hydroxy-2-phenyl-4-oxo-4H-1-benzopyran	Astragali radix
209	7-O-methylisomucronulatol	Astragali radix
210	7β-Hydroxy-8,13-abietadiene-11,12-dione	Salviae miltiorrhizae
211	8,8-dimethyl-2-propan-2-yl-7H-phenanthrene-3,4-dione	Salviae miltiorrhizae
212	8-Acetyl-7-hydroxy-4-methylcoumarin	Astragali radix
213	8-methoxyvestitol	Astragali radix
214	8-O-β-D-glucosyl-10-C-β-D-glucosyl rhein-9-anthrone	Rhei radix et rhizome
215	8-O-β-D-gucosyl-10-hydroxy-10-β-D-gycosyl rhein-9-anthrone	Rhei radix et rhizome
216	9,10-dimethoxypterocarpane-3-O-β-D-glucopyranoside	Astragali radix
217	Abietatriene	Salviae miltiorrhizae
218	Acetylastragaloside	Astragali radix
219	Acetylastragaloside I	Astragali radix
220	Achillamide	Astragali radix
221	Acicerone	Astragali radix
222	Aerugidiol	Curcumae rhizome
223	Agroastragaloside I	Astragali radix
224	Agroastragaloside II	Astragali radix
225	Aleksandroside I	Astragali radix
226	Aleo-Emodin-8-O-β-D-Glucopyranoside	Rhei radix et rhizome
227	Aloe-Emodin	Rhei radix et rhizome
228	Aloeemodin-W-O-β-D-Glucopyranoside	Rhei radix et rhizome
229	Aloesone-7-O-β-D-Glucopyranoside	Rhei radix et rhizome
230	Alpha-Curcumene	Curcumae rhizome
231	Amygdalinic Acid	Cuscutae semen
232	Androsta-1,4,6-Triene-3,17-Dione	Salviae miltiorrhizae
233	Anthraglycoside B	Rhei radix et rhizome
234	Apigenine	Astragali radix
235	Apigetrin	Astragali radix
236	Armatoside I	Astragali radix
237	armatoside II	Astragali radix
238	Ascaside	Astragali radix
239	Asernestioside A	Astragali radix
240	Asernestioside B	Astragali radix
241	Asernestioside C	Astragali radix
242	Askendoside A	Astragali radix
243	Askendoside C	Astragali radix
244	Askendoside D	Astragali radix
245	Askendoside G	Astragali radix
246	Askendoside H	Astragali radix
247	Askendoside K	Astragali radix
248	Askenoside B	Astragali radix
249	Astrachrysoside A	Astragali radix
250	Astraciceran	Astragali radix
251	Astradsurnin	Astragali radix
252	Astragalene	Astragali radix
253	Astragalone	Astragali radix
254	Astragaloside I	Astragali radix
255	Astragaloside II	Astragali radix
256	Astragaloside III	Astragali radix
257	Astragaloside IV	Astragali radix
258	Astragaloside V	Astragali radix
259	Astragaloside VI	Astragali radix
260	Astragaloside VII	Astragali radix
261	Astragaloside VIII	Astragali radix
262	Astragaloside VIII Methyl Ester	Astragali radix
263	Astragenol	Astragali radix
264	Astrasieversianin I	Astragali radix
265	Astrasieversianin II	Astragali radix
266	Astrasieversianin IV	Astragali radix
267	Astrasieversianin IX	Astragali radix
268	Astrasieversianin VI	Astragali radix
269	Astrasieversianin VII	Astragali radix
270	Astrasieversianin VIII	Astragali radix
271	Astrasieversianin X	Astragali radix
272	Astrasieversianin XIII	Astragali radix
273	Astrasieversianin XIV	Astragali radix
274	Astrasieversianin XVI	Astragali radix
275	Astrasieversiosinin III	Astragali radix
276	Astrasikokioside I	Astragali radix
277	Astraverrucin V	Astragali radix
278	Astraverrucin VI	Astragali radix
279	Astraversianin XI	Astragali radix
280	Astraversianin XIV	Astragali radix
281	Astringin	Rhei radix et rhizome
282	Astringinin	Rhei radix et rhizome
283	Astrojanoside A	Astragali radix
284	Azukisaponin V	Astragali radix
285	Azukisaponin V Methyl Ester	Astragali radix
286	B2-3,3'-Di-O-Gallate	Rhei radix et rhizome
287	Baicalin	Salviae miltiorrhizae
288	Benzyl-Alcohol-O-α-L-Arabinipyranosyl-(1-6)-β-D-Glucopyranoside	Cuscutae semen
289	Bicusposide A	Astragali radix
290	Bicusposide B	Astragali radix
291	Bicusposide C	Astragali radix
292	Biochanin A	Astragali radix
293	Brachyoside A	Astragali radix
294	Brachyoside C	Astragali radix
295	Caffeic Acid	Astragali radix
296	Calycosin	Astragali radix, Cuscutae semen
297	Calycosin-7-O-β-D-Glucopyranoside	Astragali radix
298	Capsicuside I	Astragali radix
299	Capsicuside II	Astragali radix
300	Cassia Chromone	Rhei radix et rhizome
301	Cassiaside	Cuscutae semen
302	Cassiaside C	Cuscutae semen
303	Catalpic Acid	Astragali radix
304	Celosin A	Cuscutae semen
305	Celosin B	Cuscutae semen
306	Celosin C	Cuscutae semen
307	Celosin D	Cuscutae semen
308	Cephalatoside A	Astragali radix
309	Chlorogenic Acid	Astragali radix
310	Chrysophanein	Rhei radix et rhizome
311	Chrysophanol	Rhei radix et rhizome
312	Cibarian	Astragali radix
313	Ciceroside A	Astragali radix
314	Ciceroside B	Astragali radix
315	Cinaroside	Astragali radix
316	Cinnamic Acid	Cuscutae semen, Rhei radix et rhizome
317	Cis-3,3',5-Trihydroxy-4'-Methoxystilbene 3-O-β-D-(2''-O-Galloyl) Glucopyranoside	Rhei radix et rhizome
318	Cis-3,3',5-Trihydroxy-4'-Methoxystilbene 3-O-β-D-(6''-O-Galloyl) Glucopyranoside	Rhei radix et rhizome
319	Cis-3,3',5-Trihydroxy-4'-Methoxystilbene 3-O-β-D-Glucopyranoside	Rhei radix et rhizome
320	Cis-3,5,4'-Trihydroxystilbene 4'-O-β-D-(6-O-Galloyl)Glucopyranoside	Cuscutae semen, Rhei radix et rhizome
321	Cis-3,5-Dihydroxy-4'-Methoxystilbene 3-O-β-D-Glucopyranoside	Rhei radix et rhizome
322	Complanatin	Astragali radix
323	Complanatusidecomplanatuside	Astragali radix
324	Coniferin	Astragali radix
325	Coniferyl-Alcohol-4-O-β-Apiofuranosyl-(1-2)-β-Glucopyranoside	Astragali radix
326	Corosolic Acid	Salviae miltiorrhizae
327	Corynocarpin	Astragali radix
328	Cryptoacetalide	Salviae miltiorrhizae
329	Cryptotanshinone	Salviae miltiorrhizae
330	Curcolone	Curcumae rhizome
331	Curcolonol	Curcumae rhizome
332	Curcumadiol	Curcumae rhizome
333	Curcumanolide A	Curcumae rhizome
334	Curcumanolide B	Curcumae rhizome
335	Curcumenone	Curcumae rhizome
336	Curcumin	Curcumae rhizome
337	Curcumol	Curcumae rhizome
338	Curcuzederone	Curcumae rhizome
339	Curdion,Germacr-1(10)-En-5,8-Dion	Curcumae rhizome
340	Curdione	Curcumae rhizome
341	Curzeone	Curcumae rhizome
342	Curzerene	Curcumae rhizome
343	Curzerenone	Curcumae rhizome
344	Cycloalpigenin A	Astragali radix
345	Cycloalpigenin D	Astragali radix
346	Cycloalpioside D	Astragali radix
347	Cycloaraloside A	Astragali radix
348	Cycloaraloside B	Astragali radix
349	Cycloaraloside C	Astragali radix
350	Cycloaraloside E	Astragali radix
351	Cycloaraloside F	Astragali radix
352	Cycloasalgenin	Astragali radix
353	Cycloascauloside A	Astragali radix
354	Cycloascidoside A	Astragali radix
355	Cycloasgenin A	Astragali radix
356	Cycloasgenin C	Astragali radix
357	Cycloastragenol-3-O-Glucoside	Astragali radix
358	Cyclobiceposide A	Astragali radix
359	Cyclocanthogenin-3-O-β-D-Xylopyranoside	Astragali radix
360	Cyclocanthoside A	Astragali radix
361	Cyclocanthoside B	Astragali radix
362	Cyclocanthoside C	Astragali radix
363	Cyclocanthoside D	Astragali radix
364	Cyclocanthoside E	Astragali radix
365	Cyclocanthoside F	Astragali radix
366	Cyclocanthoside G	Astragali radix
367	Cyclocantogenin	Astragali radix
368	Cyclocarposide	Astragali radix
369	Cyclocarposide A	Astragali radix
370	Cyclocarposide B	Astragali radix
371	Cyclocarposide C	Astragali radix
372	Cyclocephalogenin	Astragali radix
373	Cyclocephaloside	Astragali radix
374	Cyclocephaloside I	Astragali radix
375	Cyclochivinoside B	Astragali radix
376	Cyclodissectoside	Astragali radix
377	Cycloexoside	Astragali radix
378	Cycloexoside B	Astragali radix
379	Cyclogalegenin	Astragali radix
380	Cyclogaleginoside A	Astragali radix
381	Cyclogaleginoside B	Astragali radix
382	Cyclogaleginoside D	Astragali radix
383	Cyclogaleginoside E	Astragali radix
384	Cycloglobiceposide B	Astragali radix
385	Cycloglobiseposide C	Astragali radix
386	Cyclomacrogenin B	Astragali radix
387	Cyclomacroside C	Astragali radix
388	Cycloorbicoside A	Astragali radix
389	Cycloorbicoside B	Astragali radix
390	Cycloorbicoside C	Astragali radix
391	Cycloorbicoside D	Astragali radix
392	Cycloorbicoside G	Astragali radix
393	Cycloorbigenin	Astragali radix
394	Cycloorbigenin A	Astragali radix
395	Cycloorbigenin B	Astragali radix
396	Cycloorbigenin C	Astragali radix
397	Cycloorbigenin-2	Astragali radix
398	Cyclopycnanthogenin	Astragali radix
399	Cyclosieversigenin	Astragali radix
400	Cyclosieversigenin-3-O-β-D-Xylopyranoside	Astragali radix
401	Cyclosieversigenin-6-O-β-D-Glucopyranoside	Astragali radix
402	Cyclosieversioside A	Astragali radix
403	Cyclosieversioside B	Astragali radix
404	Cyclosieversioside C	Astragali radix
405	Cyclosieversioside D	Astragali radix
406	Cyclosieversioside E-3	Astragali radix
407	Cyclosieversioside E-4	Astragali radix
408	Cyclosieversioside F	Astragali radix
409	Cyclosieversioside G	Astragali radix
410	Cyclosieversioside H	Astragali radix
411	Cyclosilversigenin-3-O-β-D-Xylopyranoside	Astragali radix
412	Cyclosiversigenin-6-O-α-L-Rhamnopyranoside	Astragali radix
413	Cyclosiversioside A	Astragali radix
414	Cyclosiversioside C	Astragali radix
415	Cyclosiversioside E	Astragali radix
416	Cyclosiversioside F	Astragali radix
417	Cyclosiversioside G	Astragali radix
418	Cyclosiversioside H	Astragali radix
419	Cyclostipuloside A	Astragali radix
420	Cyclotrisectoside	Astragali radix
421	Cyclounifolioside A	Astragali radix
422	Cyclounifolioside B	Astragali radix
423	Cyclounifolioside C	Astragali radix
424	Cyclounifolioside D	Astragali radix
425	Cyclounifoliside C	Astragali radix
426	Daidzaine	Cuscutae semen
427	Daidzin	Cuscutae semen, Astragali radix
428	Danshenol A	Salviae miltiorrhizae
429	Danshenol B	Salviae miltiorrhizae
430	Danshenspiroketallactone	Salviae miltiorrhizae
431	Danshenspiroketallactone-2	Salviae miltiorrhizae
432	Danshenxinkun A	Salviae miltiorrhizae
433	Danshenxinkun B	Salviae miltiorrhizae
434	Danshenxinkun D	Salviae miltiorrhizae
435	Deacetyltomentoside I	Astragali radix
436	Decane	Cuscutae semen
437	Dehydrocurdione	Curcumae rhizome
438	Dehydroferreirin	Astragali radix
439	Demethoxy Curcumin	Curcumae rhizome
440	Desoxyrhaponticin	Astragali radix, Rhei radix et rhizome
441	Desoxyrhaponticin-6''-O-Gallate	Rhei radix et rhizome
442	Dihydrocycloorbigenin A	Astragali radix
443	Dihydroisotanshinone I	Salviae miltiorrhizae
444	Dihydroisotanshinone II	Salviae miltiorrhizae
445	Dihydrotanshinone I	Salviae miltiorrhizae
446	Dimethyl Lithospermate	Salviae miltiorrhizae
447	Dimethyl Lithospermate B	Salviae miltiorrhizae
448	Dimethyldiadzein	Astragali radix
449	Di-P-Hydroxycinnamoylmethane	Curcumae rhizome
450	Dirhein	Rhei radix et rhizome
451	D-Mandelic Acid-β-D-Glucopyranoside	Cuscutae semen
452	Emblicanin A	Cuscutae semen, Rhei radix et rhizome
453	Emodin	Rhei radix et rhizome
454	Emodin-1-O-β-D-Glucopyranoside	Rhei radix et rhizome
455	Emodin-6-O-β-D-Glucopyranoside	Rhei radix et rhizome
456	Epicatechin	Cuscutae semen, Rhei radix et rhizome
457	Epicatechin-3-O-Gallate-(4β-6)-Epicatechin-3-O-Gallate	Rhei radix et rhizome
458	Epicatechin-3-O-Gallate-(4β-8)-Epicatechin-3-O-Gallate-(4β-8)-Epicatechin-3-O-Gallate	Rhei radix et rhizome
459	Epi-Cryptoacetalide	Salviae miltiorrhizae
460	Epicurzerenon	Curcumae rhizome
461	Epi-Danshenspiroketallactone	Salviae miltiorrhizae
462	Epiprocurcumenol	Curcumae rhizome
463	Eremophiloside A	Astragali radix
464	Eremophiloside B	Astragali radix
465	Eremophiloside C	Astragali radix
466	Eremophiloside D	Astragali radix
467	Eremophiloside E	Astragali radix
468	Eremophiloside F	Astragali radix
469	Eremophiloside G	Astragali radix
470	Eremophiloside H	Astragali radix
471	Eremophiloside I	Astragali radix
472	Eremophiloside J	Astragali radix
473	Eremophiloside K	Astragali radix
474	Ethyl-β-Nitropropanoate	Astragali radix
475	Falcoside C	Astragali radix
476	Falcoside D	Astragali radix
477	Ferruginol	Salviae miltiorrhizae
478	Ferulic Acid	Astragali radix
479	Fisetin	Astragali radix
480	Flagaloside C	Astragali radix
481	Flagaloside D	Astragali radix
482	Flavoayamenin	Cuscutae semen
483	Formononetin	Astragali radix
484	Formyltanshinone	Salviae miltiorrhizae
485	Frangufoline	Cuscutae semen
486	Furanodienone	Curcumae rhizome
487	Furanogermenone	Curcumae rhizome
488	Gallic Acid	Cuscutae semen, Rhei radix et rhizome
489	Gallic Acid 3-O-β-D-(6'-O-Galloyl)-Glucopyranoside	Rhei radix et rhizome
490	Gallic Acid 3-O-β-D-Glucopyranoside	Rhei radix et rhizome
491	Gallic Acid 4-O-β-D-(6'-O-Galloyl)-Glucopyranoside	Cuscutae semen, Rhei radix et rhizome
492	Gallic Acid 4-O-β-D-Glucopyranoside	Rhei radix et rhizome
493	Gamma-Linolenic Acid	Salviae miltiorrhizae
494	Genisteine	Cuscutae semen
495	Genistine	Cuscutae semen
496	Gentitoxin	Astragali radix
497	Germacrone	Curcumae rhizome
498	Glcβ-obn	Cuscutae semen
499	Glycetein	Cuscutae semen
500	Glycitin	Cuscutae semen
501	Guaiadiol	Curcumae rhizome
502	Hespertitinic Acid	Salviae miltiorrhizae
503	Hexacosanoic Acid	Cuscutae semen
504	Hexadecanoic Acid	Cuscutae semen, Salviae miltiorrhizae
505	Hovenidulcioside A1	Cuscutae semen
506	Hovenidulcioside A2	Cuscutae semen
507	Huangqiyenin A	Astragali radix
508	Huangqiyenin B	Astragali radix
509	Huangqiyenin E	Astragali radix
510	Huangqiyenin F	Astragali radix
511	Huangqiyenin G	Astragali radix
512	Huangqiyenin H	Astragali radix
513	Huangqiyenin J	Astragali radix
514	Hyperin	Astragali radix, Rhei radix et rhizome
515	Isoasparagine	Astragali radix
516	Isoastragaloside I	Astragali radix
517	Isoastragalosides II	Astragali radix
518	Isobavachalcone	Astragali radix
519	Isocryptotanshinone	Astragali radix
520	Isocurcomenol	Curcumae rhizome
521	Isocurcumenol	Astragali radix
522	Isofuranodiene	Curcumae rhizome
523	Isolindleyin	Cuscutae semen, Rhei radix et rhizome
524	Isoliquiritigenin	Astragali radix
525	Isoliquiritigenin-4-Methyl Ether	Astragali radix
526	Isoliquiritin Apioside	Cuscutae semen, Rhei radix et rhizome
527	Isomanool	Salviae miltiorrhizae
528	Isomucronulatol	Astragali radix
529	Isomucronulatol-7,2'-Di-O-Glucoside	Astragali radix
530	Isomucronulatol-7-O-Glucoside	Astragali radix
531	Isoneocryptotanshinone II	Salviae miltiorrhizae
532	Isoprocurcumenol	Curcumae rhizome
533	Isorhamnetin	Astragali radix
534	Isorhamnetin-3-O-β-D-Apiofuranosyl-(1'''-2'')[α-L-Rhamnopyranosyl-(1''''-6'')]-β-D-Galactopyranoside	Astragali radix
535	Isorhamnetin-3-O-β-D-Galactopyranoside	Astragali radix
536	Isorhamnetin-3-O-β-D-Glucopyranosyl-7-O-α-L-Rhamnopyranoside	Astragali radix
537	Isorhapontigenin	Rhei radix et rhizome
538	isorhapontin	Rhei radix et rhizome
539	Isotanshinone II	Salviae miltiorrhizae
540	Isotanshinone II A	Salviae miltiorrhizae
541	Isovitexin-2''-O-β-(6-O-E-Feruloyl)-D-Glucopyranoside	Cuscutae semen
542	Isovitexin-2''-O-β-D-Glucopyranoside	Cuscutae semen
543	Isozedoarondiol	Curcumae rhizome
544	kaempferol	Astragali radix, Rhei radix et rhizome
545	Kaempferol-3,4'-Di-O-β-D-Glucopyranoside	Astragali radix
546	Kaempferol-3-O-[α-Rhamnopyranosyl-(1'''-6'')-β-Glucopyranoside	Astragali radix
547	Kaempferol-3-O-Glucoside	Astragali radix
548	Kaempferol-3-O-Rutinoside	Astragali radix
549	Kaempferol-3-O-α-Rha-(1-6)-β-Gal	Astragali radix
550	Kaempferol-3-O-β-D-Glucopyranoside	Astragali radix
551	Kaempferol-3-O-β-D-Xylofurnosyl(1-2)-β-D-Glucopyranoside	Astragali radix
552	Kaempferol-3-O-[β-Xylopyranosyl(1-3)-α-L-Rhamnopyranosyl(1-6)]-β-D-Galactopyranoside	Astragali radix
553	Kaempferol-3-O-{[β-D-Xylopyranosyl(1-3)-α-L-Rhamnopyranosyl(1-6)][α-L-Rhamnopyranosyl(1-2)]}-β-D-3-Trans-Feruloylgalactopyranoside	Astragali radix
554	Kaempferol-3-O-{[β-D-Xylopyranosyl(1-3)-α-L-Rhamnopyranosyl(1-6)][α-L-Rhamnopyranosyl(1-2)]}-β-D-3-Trans-P-Coumaroylgalactopyranoside	Astragali radix
555	Kaempferol-3-O-{[β-D-Xylopyranosyl(1-3)-α-L-Rhamnopyranosyl(1-6)][α-L-Rhamnopyranosyl(1-2)]}-β-D-4-Trans-Feruloylgalactopyranoside	Astragali radix
556	Kaempferol-3-O-{[β-D-Xylopyranosyl(1-3)-α-L-Rhamnopyranosyl(1-6)][α-L-Rhamnopyranosyl(1-2)]}-β-D-4-Trans-P-Coumaroylgalactopyranoside	Astragali radix
557	Kaempferol-3-O-{[β-D-Xylopyranosyl(1-3)-α-L-Rhamnopyranosyl(1-6)][α-L-Rhamnopyranosyl(1-2)]}-β-D-Galactopyranoside	Astragali radix
558	Kahiricoside I	Astragali radix
559	Kahiricoside III	Astragali radix
560	Kahiricoside IV	Astragali radix
561	Kahiricoside V	Astragali radix
562	Karakin	Astragali radix
563	Karakinkarakin	Astragali radix
564	Kumatakenin	Astragali radix
565	L-(+)-Tartaric Acid	Astragali radix
566	Laminaritoxin	Astragali radix
567	L-Canaline	Astragali radix
568	Lindleyin	Cuscutae semen, Rhei radix et rhizome
569	Liquiritigenin	Cuscutae semen, Rhei radix et rhizome
570	Liquiritigenin-7,4'-Di(O-β-D-Glucopyranoside)	Cuscutae semen, Rhei radix et rhizome
571	Liquiritin	Cuscutae semen
572	Lithospermic Acid	Salviae miltiorrhizae
573	L-proline	Astragali radix
574	Lupenol	Astragali radix
575	Lutein	Astragali radix
576	Lycorine	Astragali radix
577	Maackiain	Astragali radix
578	Macrophyllosaponin E	Astragali radix
579	Magnesium Lithospermate B	Salviae miltiorrhizae
580	Maleinic Acid	Astragali radix
581	Malic Acid	Astragali radix
582	Markhamioside F	Rhei radix et rhizome
583	Maslinic Acid	Salviae miltiorrhizae
584	Melilotocarpan B	Astragali radix
585	Meocryptotanshinone II	Salviae miltiorrhizae
586	Methyl 3S,11S-Dihydroxytetradecanoate 11-O-α-L-Rhamnopyranosyl-(1-3)-O-[4-O-2R-Methyl-3R-O-(2R-Methyl-3R-Hydroxybutyryl)Butyryl]-β-D-Quinovopyranosyl-(1-4)-O-(2-O-2S-Methylbutyryl)-α-L-R	Cuscutae semen
587	Methyl Rosmarinate	Salviae miltiorrhizae
588	Methyl tanshinonate	Salviae miltiorrhizae
589	Methylene dihydrotanshinquinone	Salviae miltiorrhizae
590	Methylene Tanshinquinone	Salviae miltiorrhizae
591	Miltiodiol	Salviae miltiorrhizae
592	Miltionone I	Salviae miltiorrhizae
593	Miltionone II	Salviae miltiorrhizae
594	Miltipolone	Salviae miltiorrhizae
595	Miotoxin B	Cuscutae semen
596	Miotoxin C	Cuscutae semen
597	Miserotoxin	Astragali radix
598	Mongholicoside I	Astragali radix
599	Mongholicoside II	Astragali radix
600	Monodemethoxycurcumin	Curcumae rhizome
601	Monorhein-Anthranol	Rhei radix et rhizome
602	Mucronulatol	Astragali radix
603	Myricetin-3'-O-β-D-Glucopyranoside	Astragali radix
604	Myricetin-3-O-β-D-Xylopyranosyl(12)-β-D-Glucopyranoside	Astragali radix
605	Narcissin	Astragali radix
606	Neochlorogenic Acid	Astragali radix
607	Neosalvianen	Salviae miltiorrhizae
608	Neotanshinone	Salviae miltiorrhizae
609	Norsalvioxide	Salviae miltiorrhizae
610	Nortanshinone	Salviae miltiorrhizae
611	N-Tricosanol	Astragali radix
612	Octadecadienoic Acid	Salviae miltiorrhizae
613	Octadecanoic Acid	Cuscutae semen
614	Octadecenoic Acid	Cuscutae semen
615	Oleanolic Acid	Salviae miltiorrhizae, Astragali radix
616	Oleic Acid Ethyl Ester	Cuscutae semen
617	Oleifolioside A	Astragali radix
618	Oleifolioside B	Astragali radix
619	Ononoside	Astragali radix
620	Orbicoside	Astragali radix
621	Orbigenin	Astragali radix
622	Peregrinoside Iperegrinoside I	Astragali radix
623	Pharnilatin A	Cuscutae semen
624	Pharnilatin B	Cuscutae semen
625	Phenylbutanone-Glucoside	Rhei radix et rhizome
626	Physcion	Rhei radix et rhizome
627	Physcionin	Rhei radix et rhizome
628	Piceatannol-3'-O-β- D-Glucopyranoside	Rhei radix et rhizome
629	Piceatannol-3-O-β-D-(6''-O-Galloyl) Glucopyranoside	Rhei radix et rhizome
630	Piceatannol-3'-O-β-D-Xylopyranoside	Rhei radix et rhizome
631	Piceatannol-4'-O-(6''-O-Galloyl)-β-D-Glucopyranoside	Rhei radix et rhizome
632	Piceatannol-4'-O-β-D-Glucopyranoside	Rhei radix et rhizome
633	Pinitol	Astragali radix
634	Polycanthisine	Astragali radix
635	Pratensein	Astragali radix
636	Procurcumenol	Curcumae rhizome
637	Procyanidin B-1-8-C-β-D-Glucopyranoside	Rhei radix et rhizome
638	Procyanidi B-2-6-C-β-D-Glucopyranoside	Rhei radix et rhizome
639	Procyanidin B-3-7-O-β-D-Glucopyranoside	Rhei radix et rhizome
640	Procyanidin C-1 3',3''-Di-O-Gallate	Rhei radix et rhizome
641	Protocatechualdehyde	Salviae miltiorrhizae
642	Protocatechuic Acid	Cuscutae semen, Rhei radix et rhizome
643	Prunasin	Cuscutae semen
644	Prusianoside A	Astragali radix
645	Przewaquinone A	Salviae miltiorrhizae
646	Pulmatin	Rhei radix et rhizome
647	Pyrocurzerenone	Curcumae rhizome
648	Quercetin	Astragali radix
649	Quercetin-3-O-β-D-Glucopyranoside	Astragali radix
650	Quercetin-3-Galactoside	Astragali radix
651	Quercetin-3-Glucoside	Astragali radix
652	Quercetin-3-L-Rhamnoside	Astragali radix
653	Quercetin-3-O-[β-Xylopyranosyl(1-3)-α-L-Rhamnopyranosyl(1-6)][β-Apiofuranoyl(1-2)]-β-D-Galactopyranoside	Astragali radix
654	Quercetin-3-O-Galactoside-7-O-Galactoside	Astragali radix
655	Quercetin-7-O-β-D-Glucoside	Astragali radix
656	Quisquagenin	Astragali radix
657	Raspberry Ketone	Rhei radix et rhizome
658	Rehmanone C	Salviae miltiorrhizae
659	Resokaempferol	Astragali radix
660	Rhamnetin	Astragali radix
661	Rhamnetin-3-O-β-D-Galactopyranoside	Astragali radix
662	Rhamnetin-3-O-{[3-Hydroxy-3-Methylglutaroyl(1-6)][β-D-Apiofuranosyl(1-2)]}-β-D-Galactopyranoside	Astragali radix
663	Rhamnocitrin	Astragali radix
664	Rhamnocitrin-3-O-β-D-Apiofuranosyl(12)-β-D-Glucopyranoside	Astragali radix
665	Rhamnocitrin-3-O-{[3-Hydroxy-3-Methylglutaroyl(1-6)][β-D-Apiofuranosyl(1-2)]}-β-D-Galactopyranoside	Astragali radix
666	Rhaponticin	Rhei radix et rhizome
667	Rhaponticin-2''-O-Gallate	Rhei radix et rhizome
668	Rhaponticin-2''-O-P-Coumarate	Rhei radix et rhizome
669	Rhaponticin-6''-O-Gallate	Rhei radix et rhizome
670	Rhapontigenin	Rhei radix et rhizome
671	Rhapontigenin-3'-O-β-D-Glucopyranoside	Rhei radix et rhizome
672	Rheidin B	Rhei radix et rhizome
673	Rhein	Rhei radix et rhizome
674	Rhein-8-O-β-D-Glucopyranoside	Rhei radix et rhizome
675	Rheinme thylester	Rhei radix et rhizome
676	Rhoifolin	Astragali radix
677	Robinin	Astragali radix
678	Robinioside E	Astragali radix
679	Roseoside	Astragali radix
680	Rosmarinic Acid	Salviae miltiorrhizae
681	Rosmariquinone	Salviae miltiorrhizae
682	Rubrofusarin-6-O-β-Gentiobioside	Cuscutae semen
683	Rutinic Acid	Astragali radix
684	Salivlenone	Salviae miltiorrhizae
685	Salviadione	Salviae miltiorrhizae
686	Salviamiltamide	Salviae miltiorrhizae
687	Salviamone	Salviae miltiorrhizae
688	Salvianan	Salviae miltiorrhizae
689	Salvianic Acid A	Salviae miltiorrhizae
690	Salvianolic Acid	Salviae miltiorrhizae
691	Salvianolic Acid B	Salviae miltiorrhizae
692	Salvinal	Salviae miltiorrhizae
693	Salviol	Salviae miltiorrhizae
694	Salviolone	Salviae miltiorrhizae
695	Scopoletine	Astragali radix
696	Scopolin	Astragali radix
697	Secomacrogenin B	Astragali radix
698	Sennidin A	Rhei radix et rhizome
699	Sennoside A	Rhei radix et rhizome
700	Sibiriquinone A	Salviae miltiorrhizae
701	Sibiriquinone B	Salviae miltiorrhizae
702	Sieberoside II	Astragali radix
703	Sieversigenin	Astragali radix
704	Smirnovine	Astragali radix
705	Sodium-3,4-Dihydroxyphenyllactate	Salviae miltiorrhizae
706	Sophoraflavoside II	Astragali radix
707	Soyasapogenin B	Astragali radix
708	Soyasapogenin B-3-O-β-Glucuronopyranoside	Astragali radix
709	Soyasapogenol B-3-O-β-D-Glucuronopyranoside	Astragali radix
710	Soyasaponin B Methyl Ester	Astragali radix
711	Soyasaponin I	Astragali radix
712	Soyasaponin I Methyl Ester	Astragali radix
713	Soyasaponin II Methyl Ester	Astragali radix
714	Soyasaponin III Methyl Ester	Astragali radix
715	Soyasaponin Iv	Astragali radix
716	Stigmasterol	Cuscutae semen
717	Succinic Acid	Astragali radix
718	Sugar Powde	Astragali radix
719	Sulfuretin	Astragali radix
720	Swainsonine	Astragali radix
721	Swainsonine Triacetate	Astragali radix
722	Swertisin	Cuscutae semen
723	Tanshindiol A	Salviae miltiorrhizae
724	Tanshindiol B	Salviae miltiorrhizae
725	Tanshinlactone	Salviae miltiorrhizae
726	Tanshinlactone A	Salviae miltiorrhizae
727	Tanshinone IIA	Salviae miltiorrhizae
728	Tanshinone IIB	Salviae miltiorrhizae
729	Tanshinone VI	Salviae miltiorrhizae
730	Tanshiquinone	Salviae miltiorrhizae
731	Tetracosanyl Alcohol	Astragali radix
732	Tomentoside	Astragali radix
733	Tomentoside I	Astragali radix
734	Tomentoside II	Astragali radix
735	Tomentoside III	Astragali radix
736	Tomentoside IV	Astragali radix
737	Torachrysone Glucoside	Cuscutae semen
738	Trajanoside A	Astragali radix
739	Trans-3,5,4'-Trihydroxystilbene 4'-O-β-D-(2-O-Galloyl)Glucopyranoside	Cuscutae semen
740	Trans-3,5,4'-Trihydroxystilbene 4'-O-β-D-(6-O-Galloyl)Glucopyranoside	Cuscutae semen,Rhei radix et rhizome
741	Trans-Polydatin	Astragali radix
742	Trifolin	Astragali radix
743	Trigonelline	Astragali radix
744	Trigonoside I	Astragali radix
745	Trigonoside III	Astragali radix
746	Trimethylammonioacetate	Astragali radix
747	Triolein	Cuscutae semen
748	Trojanoside B	Astragali radix
749	Trojanoside C	Astragali radix
750	Trojanoside D	Astragali radix
751	Trojanoside E	Astragali radix
752	Trojanoside H	Astragali radix
753	Trojanoside I	Astragali radix
754	Trojanoside J	Astragali radix
755	Trojanoside K	Astragali radix
756	Tyramine	Cuscutae semen
757	Umberlliferone	Astragali radix
758	Ursolic Acid	Salviae miltiorrhizae
759	Veratramin	Astragali radix
760	Vitamin B17	Cuscutae semen
761	Vitexin	Cuscutae semen
762	Xenognosin A	Astragali radix
763	Zeaxanthin	Astragali radix
764	Zederone	Curcumae rhizome
765	Zedoalactone A	Curcumae rhizome
766	Zedoalactone B	Curcumae rhizome
767	Zedoalactone C	Curcumae rhizome
768	Zedoarol	Curcumae rhizome
769	Zedoarondiol	Curcumae rhizome
770	Zygadenine Glucoside	Astragali radix
771	β-Carotene	Astragali radix
772	β-Nitropropionic Acid	Astragali radix
773	β-Sitosterol	Cuscutae semen, Astragali radix
774	γ-Sitosterol	Astragali radix
