# Supplementary material for: A Network Pharmacology Approach to Understanding the Mechanisms of Action of Traditional Medicine: Bushenhuoxue Formula for Treatment of Chronic Kidney Disease
Source: PLoS One. 2014 Mar 5;9(3):e89123. doi: 10.1371/journal.pone.0089123 (PMC3943740; doi:10.1371/journal.pone.0089123)
Supplement: Table S4 — The degree information of natural product-target network. (XLSX) [file pone.0089123.s006.xlsx]

## Sheet: Sheet1
Astragali radix		Rhei radix et rhizoma		Salviae miltiorrhizae radix et rhizoma		Cuscutae semen		Curcumae rhizoma
Compound	Degree	Compound	Degree	Compound	Degree	Compound	Degree	Compound	Degree
Isobavachalcone	10	Rhein	11	Dihydroisotanshinone II	18	Calycosin	6	Curcumin	9
7-hydroxy-2-phenyl-4-oxo-4H-1-benzopyran	10	Chrysophanol	9	Salviamone	16	Cis-3,5,4'-Trihydroxystilbene 4'-O-β-D-(6-O-Galloyl)Glucopyranoside	5	Di-P-Hydroxycinnamoylmethane	4
Maackiain	8	Pulmatin	8	4,8-dimethylnaphtho[2,1-f][1]benzofuran-7,11-dione	14	Liquiritigenin	5	(1E,4E,6E)-1,7-bis(4-hydroxyphenyl)-1,4,6-heptatrien-3-one	4
Acicerone	8	Sennidin A	8	1,2-dihydro-1,6-dimethylfuro3,2-cnaphth2,1-eoxepine-10-12-dione	14	Cassiaside	4	Monodemethoxycurcumin	4
Narcissin	6	Emodin	8	3-hydroxymethyllenetanshiquinone	13	Rubrofusarin 6-O-β-Gentiobioside	4	Curcumanolide B	3
Pratensein	6	Cis-3,3',5-Trihydroxy-4'-Methoxystilbene 3-O-β-D-(2''-O-Galloyl) Glucopyranoside	7	Salviadione	13	3-O-galloyl-(-)-epicatechin	4	Curcumenone	3
Calycosin	6	Monorhein-Anthranol	6	Tanshinlactone	13	Liquiritin	4	Demethoxy Curcumin	3
Fisetin	6	(+)-catechin 3'-O-β-D-glucopyranoside	5	Danshenspiroketallactone-2	12	Daidzaine	4	3,7-dimethylindan-5-carboxylic acid	2
Resokaempferol	6	1-O-galloyl-6-O-cinnamoyl-β-D-glucose	5	Epi-Danshenspiroketallactone	12	Quercetin	4	Curcumanolide A	2
Myricetin 3'-O-β-D-Glucopyranoside	5	Rhein-8-O-β-D-Glucopyranoside	5	Dihydroisotanshinone I	11	kaempferol	4	Alpha-Curcumene	2
Cinaroside	5	Cis-3,5,4'-Trihydroxystilbene 4'-O-β-D-(6-O-Galloyl)Glucopyranoside	5	Dihydrotanshinone I	11	Benzyl Alcohol O-α-L-Arabinipyranosyl-(1-6)-β-D-Glucopyranoside	3	(-)-β-curcumene	2
Veratramin	5	Rhaponticin 6''-O-Gallate	5	Methylene Tanshinquinone	11	Trans-3,5,4'-Trihydroxystilbene 4'-O-β-D-(2-O-Galloyl)Glucopyranoside	3	Pyrocurzerenone	2
Sulfuretin	5	Chrysophanein	5	Androsta-1,4,6-Triene-3,17-Dione	10	Trans-3,5,4'-Trihydroxystilbene 4'-O-β-D-(6-O-Galloyl)Glucopyranoside	3	Furanodiene	2
Isoliquiritigenin	5	Aloe-Emodin	5	1,2,6,7,8,9-hexahydro-1,6,6-trimethylfuro3,2-cnaphth2,1-eoxepine-10-12-dione	10	Prunasin	3	Curcolonol	2
(-)-liquiritigenin	5	Rheinme thylester	5	Salviolone	10	Emblicanin A	3	Curzeone	2
Formononetin	5	3-O-galloyl-(-)-epicatechin	4	Methylene dihydrotanshinquinone	10	Genisteine	3	Zederone	2
2-(3',4'-dihydroxyphenyl)-5,7-dihydroxy-4H-1-benzopyran-4-one	5	Rheidin B	4	1,2 dihydrotanshinquinone	10	Miotoxin B	3	Curcolone	2
Apigetrin	4	Emodin-1-O-β-D-Glucopyranoside	4	1-dehydrotanshinone	10	Amygdalinic Acid	2	4-Epicurdione	1
Isoliquiritigenin 4-Methyl Ether	4	(E)-1-(3,5-dihydroxyphenyl)-2-(4-hydroxyphenyl)-ethene	3	Isotanshinone II A	9	Vitamin B17	2	Zedoalactone B	1
Achillamide	4	Piceatannol 3'-O-β-D-Xylopyranoside	3	6,7,8,9-tetrahydro-1,6,6-trimethylfuronaphth2,1-eoxepine-10,12-dione	9	4-(4'-hydroxyphenyl)-2-butanone 4'-O-β-D-(2-O-galloyl-6-O-cinnamoyl)glucopyranoside	2	Procurcumenol	1
2',4'-dihydroxy-4-methoxychalcane	4	Cis-3,3',5-Trihydroxy-4'-Methoxystilbene 3-O-β-D-(6''-O-Galloyl) Glucopyranoside	3	1,2,5,6-Tetrahydrotanshinone	9	Quercetin-7-O-β-D-Glucoside	2	Isofuranodiene	1
2',4'-dihydroxy-2,3-dimethoxychalcone	4	Cis-3,3',5-Trihydroxy-4'-Methoxystilbene 3-O-β-D-Glucopyranoside	3	Neosalvianen	9	Liquiritigenin 7,4'-Di(O-β-D-Glucopyranoside)	2	Curdione	1
11-Deoxojervin	4	Cis-3,5-Dihydroxy-4'-Methoxystilbene 3-O-β-D-Glucopyranoside	3	Isotanshinone II	9	(E)-resveratroloside	2	Isoprocurcumenol	1
3'-hydroxydaidzein	4	Astringinin	3	Isocryptotanshinone	9	Lindleyin	2	Furanodienone	1
Quercetin	4	(Z)-stilbene	3	Tanshinone IIA	9	4-(4'-Hydroxyphenyl)butan-2-one 4'-O-β-D-glucopyranoside	2	Epiprocurcumenol	1
Rhamnocitrin	4	Rhaponticin 2''-O-P-Coumarate	3	12-deoxydanshenxinkun B	8	Kaempferol-3-O-[β-Xylopyranosyl(1-3)-α-L-Rhamnopyranosyl(1-6)]-β-D-Galactopyranoside	2	Zedoalactone A	1
Rhamnetin	4	Physcion	3	Danshenxinkun D	8	1,2,6-tri-O-galloyl-β-D-glucopyranoside	2	Furanogermenone	1
kaempferol	4	Piceatannol 3-O-β-D-(6''-O-Galloyl) Glucopyranoside	3	4-Methylenemiltirone	8	Isoliquiritin Apioside	2	12-hydroxygermacrone	1
Cycloorbigenin A	3	6-mono-O-galloyl glucose	3	Formyltanshinone	8	Daidzin	2	Curzerene	1
Chlorogenic Acid	3	Emblicanin A	3	Salvianan	8	4-(4'-hydroxyphenyl)-2-butanone 4'-O-β-D-(6-O-galloyl-2-O-cinnamoyl)glucopyranoside	2	Curcumol	1
Quercetin 3-O-Rutinoside	3	Emodin-6-O-β-D-Glucopyranoside	3	Danshenxinkun B	7	D-Mandelic Acid β-D-Glucopyranoside	2	Curdion, Germacr-1(10)-En-5,8-Dion	1
Astraciceran	3	Aloeemodin-W-O-β-D-Glucopyranoside	3	Meocryptotanshinone II	7	Glcβ-obn	2	Zedoarol	1
6,3'-dihydroxy-4'-methoxyflavanone	3	Anthraglycoside B	3	2-isopropyl-8,8-dimethyl-7.8-dihydrophenanthrene-3,4-dione	7	Epicatechin	2	Zedoalactone C	1
Lycorine	3	Aloesone 7-O-β-D-Glucopyranoside	2	Cryptotanshinone	7	(2S,3R)-ent-catechin	2	(3S,3aS,8aR)-3-hydroxy-3,8-dimethyl-5-propan-2-ylidene-2,3a,4,8a-tetrahydro-1H-azulen-6-one	1
Apigenine	3	2-O-Cinnamoyl-1-O-galloyl-β-D-glucopyranose	2	(+-)-chryptotanshinone	7	Quercetin-3-L-Rhamnoside	2	(4S,5S)-(+)-germacrone 4,5-epoxide	1
Biochanin A	3	1,6-di-O-galloyl-2-O-p-coumaroyl-β-D-glucose	2	1,6,6-trimethyl-7H-naphtho[1,2-g][1]benzofuran-10,11-dione	7	Kaempferol 3-O-Rutinoside	1	Isocurcumenol	1
Isorhamnetin	3	4-(4'-hydroxyphenyl)-2-butanone 4'-O-β-D-(2-O-galloyl-6-O-cinnamoyl)glucopyranoside	2	Rosmarinic Acid	6	Kaempferol-3-O-{[β-D-Xylopyranosyl(1-3)-α-L-Rhamnopyranosyl(1-6)][α-L-Rhamnopyranosyl(1-2)]}-β-D-Galactopyranoside	1		1.91667
Dimethyldiadzein	3	Liquiritigenin 7,4'-Di(O-β-D-Glucopyranoside)	2	Salivlenone	6	Quercetin-3-Glucoside	1
Flagaloside D	2	Lindleyin	2	Cryptoacetalide	6	Rhamnetin 3-O-β-D-Galactopyranoside	1
Rhoifolin	2	1,6-di-O-galloyl-β-D-Glc	2	Epi-Cryptoacetalide	6	Kaempferol 3-O-[α-Rhamnopyranosyl-(1'''-6'')-β-Glucopyranoside	1
Flagaloside C	2	2-cinnamoyl-glucose	2	Sibiriquinone A	6	Quercetin-3-O-Galactoside-7-O-Galactoside	1
Robinin	2	4-(4'-Hydroxyphenyl)butan-2-one 4'-O-β-D-glucopyranoside	2	Isoneocryptotanshinone II	6	Kaempferol 3,4'-Di-O-β-D-Glucopyranoside	1
Quercetin-7-O-β-D-Glucoside	2	1,2,6-tri-O-galloyl-β-D-glucopyranoside	2	Rosmariquinone	6	Hyperin	1
Trans-Polydatin	2	Piceatannol 3'-O-β- D-Glucopyranoside	2	3-hydroxytanshinone	6	Kaempferol 3-O-α-Rha-(1-6)-β-Gal	1
9,10-dimethoxypterocarpane-3-O-β-D-glucopyranoside	2	4-(4'-hydroxyphenyl)-2-butanone 4'-O-β-D-(6-O-galloyl-2-O-cinnamoyl)glucopyranoside	2	3α-hydroxytanshinone IIA	6	(4S,6R)-2-[[(3S,10R,13R)-17-[(5R)-5-ethyl-6-methylheptan-2-yl]-10,13-dimethyl-2,3,4,7,8,9,11,12,14,15,16,17-dodecahydro-1H-cyclopenta[a]phenanthren-3-yl]oxy]-6-(hydroxymethyl)oxane-3,4,5-triol	1
Xenognosin A	2	(+)-catechin 5,3'-di-O-β-D-glucopyranoside	2	Przewaquinone A	6	Pharnilatin B	1
Kaempferol-3-O-[β-Xylopyranosyl(1-3)-α-L-Rhamnopyranosyl(1-6)]-β-D-Galactopyranoside	2	5-Carboxy-7-hydroxy-2-methyl-benzopyran-γ-one	2	4-(1-hydroxy-5-methylnaphthalen-2-yl)-2-methyl-4-oxobutyl acetate	5	Vitexin	1
Astragalene	2	2-methyl-5-carboxymethyl-7-hydroxychromanone	2	(+)-lithospermic acid	5	Swertisin	1
Neochlorogenic Acid	2	(2'S)-7-hydroxy-2-(2'-hydroxypropyl)-5-methylchromone	2	Miltiodiol	5	Gallic Acid 4-O-β-D-(6'-O-Galloyl)-Glucopyranoside	1
Ascaside	2	Gallic Acid 3-O-β-D-Glucopyranoside	2	11-hydroxymiltiodiol	5	6''-O-feruloylspinosin	1
Dihydrocycloorbigenin A	2	2-methyl-5-carboxymethyl-7-hydroxychromone	2	Danshenxinkun A	5	Genistine	1
8-Acetyl-7-hydroxy-4-methylcoumarin	2	(2R-trans)-2-(3,4-dihydroxyphenyl)-3,4-dihydro-2H-1-benzopyran-3,5,7-triol	2	8,8-dimethyl-2-propan-2-yl-7H-phenanthrene-3,4-dione	5	Glycitin	1
6-O-3-nitropropanoyl-D-glucopyranose	2	Epicatechin	2	Tanshindiol B	5	Cassiaside C	1
(-)-naringenin 4',7-dimethyl ether	2	(2S,3R)-ent-catechin	2	Miltionone II	5	Pharnilatin A	1
Ononoside	2	Dirhein	2	1-oxomiltinone	5	Glycetein	1
Rutinic Acid	2	Aleo-Emodin-8-O-β-D-Glucopyranoside	1	Baicalin	4	Stigmasterol	1
Quercetin-3-L-Rhamnoside	2	1,2-di-O-galloyl-β-D-glucopyranose	1	Salvianolic Acid	4	1,2,6-tri-o-galloyl-glucose	1
Dehydroferreirin	2	1,2-di-O-galloyl-6-O-p-coumaroyl-β-D-glucose	1	Tanshinlactone A	4	Protocatechuic Acid	1
Isomucronulatol	1	3-Methyl-6-methoxy-1,8-dihydroxy-anthrachinon-1-glucosid	1	(+)-ferruginol	4	Isolindleyin	1
Kumatakenin	1	Physcionin	1	Danshenol A	4	4-(4'-hydroxyphenyl)-2-butanone 4'-O-β-D-(2,6-di-O-galloyl)glucopyranoside	1
21α-hydroxyolean-12-ene-28-oic acid 3β-4-oxo-pentopyranoside	1	Phenylbutanone-Glucoside	1	Sibiriquinone B	4	Gallic Acid	1
Miserotoxin	1	1,2-di-O-galloyl-6-cinnamoyl-β-D-glucose	1	Miltionone I	4	β-Sitosterol	1
Kaempferol 3-O-β-D-Glucopyranoside	1	1'-O-galloylsucrose	1	Nortanshinone	3	Average degree	2.12347
(3R)-astragaluquinone	1	Piceatannol 4'-O-β-D-Glucopyranoside	1	Norsalvioxide	3
Calycosin 7-O-β-D-Glucopyranoside	1	1-O-Galloylglycerol	1	Miltipolone	3
3'-hydroxy-4'-methoxyisoflavone-7-O-β-D-glucopyranoside	1	(+)-catechin 5,4'-di-O-β-D-glucopyranoside	1	Ferruginol	3
(2R,3R,4S,5S,6R)-2-[[(8S,9S,10R,13R,14S)-17-[(2R,5R)-5-ethyl-6-methylheptan-2-yl]-10,13-dimethyl-2,3,4,7,8,9,11,12,14,15,16,17-dodecahydro-1H-cyclopenta[a]phenanthren-3-yl]oxy]-6-(hydroxymethyl)oxane-3,4,5-triol	1	Rhaponicin	1	Danshenol B	3
Sugar Powde	1	Rhaponticin 2''-O-Gallate	1	Methyl tanshinonate	3
Isorhamnetin 3-O-β-D-Apiofuranosyl-(1'''-2'')[α-L-Rhamnopyranosyl-(1''''-6'')]-β-D-Galactopyranoside	1	Piceatannol 4'-O-(6''-O-Galloyl)-β-D-Glucopyranoside	1	Tanshinone IIB	3
Cibarian	1	4-(4'-hydroxyphenyl)-2-butanone 4'-O-β-D-(2-O-galloyl-6-O-p-coumaroyl)glucopyranoside	1	Lithospermic Acid	2
Mongholicoside II	1	(+)-catechin 7,3'-di-O-β-D-glucopyranoside	1	Dimethyl Lithospermate	2
Scopoletine	1	Rhaponticin	1	Isofucosterol	2
Kaempferol 3-O-Rutinoside	1	7-Hydroxy-2,5-dimethyl-4-chromon	1	(3S,4aS,10aS)-1,2,3,4,4a,9,10,10a-octahydro-6-hydroxy-7-isopropyl-1,1,4a-trimethyl-9-oxophenanthren-3-yl acetate	2
Cycloexoside B	1	(+)-catechin 3',4'-di-O-β-D-glucopyranoside	1	Tanshiquinone	2
5,7,3',4'-tetrahydroxy-3-methoxyflavone	1	(E)-3,5-dihydroxy-4'-methoxystlibene	1	Corosolic Acid	2
Mongholicoside I	1	Isorhapontigenin	1	Salviol	2
2',4'-dihydroxy-3,4-dimethoxychalcone	1	isorhapontin	1	6-(hydroxymethyl)-1,6-dimethyl-8,9-dihydro-7H-naphtho[1,2-g][1]benzofuran-10,11-dione	2
Isomucronulatol 7,2'-Di-O-Glucoside	1	Rhapontigenin 3'-O-β-D-Glucopyranoside	1	(-)-neocryptotanshinone	2
Cycloasgenin A	1	Desoxyrhaponticin 6''-O-Gallate	1	Methyl (-)-(S)-Tanshinonate	2
Kaempferol-3-O-{[β-D-Xylopyranosyl(1-3)-α-L-Rhamnopyranosyl(1-6)][α-L-Rhamnopyranosyl(1-2)]}-β-D-Galactopyranoside	1	Gallic Acid 3-O-β-D-(6'-O-Galloyl)-Glucopyranoside	1	(-)-methyl tanshinonate	2
β-Sitosterol β-D-Glucopyranoside	1	2-(2'-hydroxypropyl)-5-methyl-7-hydroxychromone 7-O-β-D-glucopyranoside	1	Tanshindiol A	2
(1S,2R,8aS)-octahydro-1,2-diacetoxyindolizine	1	Rhapontigenin	1	Neotanshinone	1
Quisquagenin	1	8-O-β-D-glucosyl-10-C-β-D-glucosyl rhein-9-anthrone	1	Isomanool	1
Polycanthisine	1	Astringin	1	Maslinic Acid	1
Smirnovine	1	Cassia Chromone	1	Salvianic Acid A	1
Cycloalpigenin A	1	Desoxyrhaponticin	1	Methyl Rosmarinate	1
Astradsurnin	1	1,2,6-tri-o-galloyl-glucose	1	Tanshinone VI	1
γ-Sitosterol	1	Protocatechuic Acid	1	Abietatriene	1
(-)-3-oxo-α-ionyl-O-β-D-glucopyranoside	1	Isolindleyin	1	7β-Hydroxy-8,13-abietadiene-11,12-dione	1
Quercetin-3-Glucoside	1	4-(4'-hydroxyphenyl)-2-butanone 4'-O-β-D-(2,6-di-O-galloyl)glucopyranoside	1	Oleanolic Acid	1
Cyclogaleginoside B	1	Gallic Acid	1	Average degree	6.11111
Cyclogaleginoside A	1	Average degree	2.57143
Cyclosieversigenin 3-O-β-D-Xylopyranoside	1
Cyclosilversigenin 3-O-β-D-Xylopyranoside	1
Huangqiyenin A	1
Cycloastragenol-3-O-Glucoside	1
Rhamnetin 3-O-β-D-Galactopyranoside	1
8-methoxyvestitol	1
1-O-5-oxotetrahydrofuran-3-ylacetyl-6-O-(3-nitropropanoyl)-β-D-glucopyranose	1
Cycloaraloside A	1
Kaempferol 3-O-[α-Rhamnopyranosyl-(1'''-6'')-β-Glucopyranoside	1
4'-O-Methyl-quercetin-3-glucosid	1
(+)-(2,3,4-trimethoxyphenyl)-2,3-dihydro-7-hydroxy-4H-1-benzopyran	1
Scopolin	1
Quercetin-3-O-Galactoside-7-O-Galactoside	1
6''-O-acetyl-7-(β-D-glucopyranosyloxy)-3-(4-methoxyphenyl)chromen-4-one	1
Kaempferol 3,4'-Di-O-β-D-Glucopyranoside	1
7-O-methylisomucronulatol	1
Caffeic Acid	1
3',5'-dimethoxy-7-hydroxyisoflavone	1
Hyperin	1
Umberlliferone	1
Complanatusidecomplanatuside	1
(+)-3-oxo-α-ionyl-O-β-D-glucopyranoside	1
3-O-5'''-O-p-coumaroyl-β-D-apiofuranosyl-(1'''2'')-β-D-glucopyranosylrhamnocitrin	1
Melilotocarpan B	1
Kaempferol 3-O-α-Rha-(1-6)-β-Gal	1
Cycloalpioside D	1
Desoxyrhaponticin	1
(4S,6R)-2-[[(3S,10R,13R)-17-[(5R)-5-ethyl-6-methylheptan-2-yl]-10,13-dimethyl-2,3,4,7,8,9,11,12,14,15,16,17-dodecahydro-1H-cyclopenta[a]phenanthren-3-yl]oxy]-6-(hydroxymethyl)oxane-3,4,5-triol	1
β-Sitosterol	1
Average degree	2.33884
